# Supplementary material for: Fast 3D Imaging of Spine, Dendritic, and Neuronal Assemblies in Behaving Animals
Source: Neuron. 2016 Nov 23;92(4):723–38. doi: 10.1016/j.neuron.2016.10.002 (PMC5167293; doi:10.1016/j.neuron.2016.10.002)
Supplement: Data S1. Verilog Code of the Signal Generation — Related to Experimental Procedures. Signal generation and high-speed communication with the DAC chip performed by the FPGA (see also Figure S3). [file mmc15.zip]

Archive with 8 entries (8 files):
- AO_Generator.v
- BlockRAM1Kx16.v
- BlockRAM8Kx16.v
- BlockRAM8Kx2.v
- DDS_OUTPUT.v
- OSERDES_8to1_DDR_LVDS.v
- SIN256x13_90.v
- SIN512x13_180.v
