# Supplementary material for: Fast 3D Imaging of Spine, Dendritic, and Neuronal Assemblies in Behaving Animals
Source: Neuron. 2016 Nov 23;92(4):723–38. doi: 10.1016/j.neuron.2016.10.002 (PMC5167293; doi:10.1016/j.neuron.2016.10.002)
Supplement: Data S1. Verilog Code of the Signal Generation — Related to Experimental Procedures. Signal generation and high-speed communication with the DAC chip performed by the FPGA (see also Figure S3). [file mmc15.zip › AO_Generator.v]

`timescale 1ns / 1ps
//////////////////////////////////////////////////////////////////////////////////
// Create Date:    2014.09.04.
// Design Name:    -
// Copyright: Gergely Katona & Balázs Rózsa
// Module Name:    AO_Generator
// Project Name:   AO5
// Description:    AO sweep generator
// Dependencies: 
// Revision:   1.00, 2014.09.04.
// Additional Comments: 
//////////////////////////////////////////////////////////////////////////////////
module AO_Generator(RESET,IORESET,CLK66,IOCLK132,DATAIN16,ADDR,WEI,DATAOUT16,REI,FREQOUT,AMPOUT,INTLINEOUT,INTLINEIN,LOCKLOST);

input RESET; //RESET sign
input IORESET; //I/O RESET sign (when IOCLK locked)
input CLK66; //66.0 Mhz system clock
input IOCLK132; //max. 132MHz I/O clock (1056MHz / 8)
input [15:0] DATAIN16; //16 bit data input
input [5:0] ADDR; //register address (internal register address [5:0])
input WEI; //input write enable (1 clock CE impulse)
output [15:0] DATAOUT16; //16 bit data output
input REI; //output read enable (1 clock CE impulse)
output [20:0] FREQOUT; //21-bit frequency reg output
output [12:0] AMPOUT; //13-bit amplitude reg output
output [7:0] INTLINEOUT; //interrupt lines (output)
input [7:0] INTLINEIN; //interrupt lines (input)
input LOCKLOST; //Locked Lost sign (1 clock CE impulse from AO_INIT)

//*** Interrupt lines ***
//[0] Locked Lost (1 clock CE impulse)
//[1] AO Sweep On State (active high)
//[2] Sweep Start Out (1 clock CE impulse)
//[3] Sweep Start In (1 clock CE impulse)
//[4] Sweep Stop Out (1 clock CE impulse)
//[5] Sweep Stop In (1 clock CE impulse)
//[6] Sweep Pause Out (1 clock CE impulse)
//[7] Sweep Pause In (1 clock CE impulse)

//*** AO Generator wires and registers ***
reg [14:0] GCFGR; //AO Generator Config Reg ([15] On State, [14] Pause, [13] Freq Ramp On, [12] Freq RAM On, [11] Amp RAM On, [10] Mul step, [9:7] Amp RAM Freq shift, [6:4] Freq Step shift, [3] Amp RAM Sel, [2] Amp RAM En, [1] Freq RAM En, [0] freq Ramp En)
reg [2:0] LoopBackReg; //Loop Back register ([2] Pause, [1] Stop, [0] Start)
reg [15:0] AmpPDataReg; //Constant Amplitude Data Reg
reg [15:0] FreqPDataReg; //Constant Frequency Data Reg
reg [10:0] OnReg; //delayed StartEN sign (IOCLK132)
wire StartEN; //Start sign (1 IOCLK132 CE impulse)
wire StopEN; //Stop sign (1 IOCLK132 CE impulse)
wire PauseEN; //Pause sign
reg [1:0] FreqRampEN; //1 clock delayed Freq Ramp ON sign (IOCLK132)
reg FreqRamEN; //Freq RAM ON
reg [4:0] AmpRamEN; //4 clock delayed Amp RAM ON sign (IOCLK132)
reg StartOut; //Start sign (out) (CLK66)
reg StopOut; //Stop sign (out) (CLK66)
wire StartIn; //Start sign (in) (CLK66)
wire StopIn; //Stop sign (in) (CLK66)
wire PauseIn; //Pause sign (CLK66)
wire AOBUSY; //AO Generator On State (IOCLK132)

assign AOBUSY = (OnReg!=11'h000); //AO Generator On State (IOCLK132)

assign INTLINEOUT[0] = LOCKLOST; //Locked Lost sign output
assign INTLINEOUT[1] = OnReg[10]; //AO Sweep ON State sign output
assign INTLINEOUT[2] = StartOut; //START sign output
assign StartIn = INTLINEIN[3]; //START sign input
assign INTLINEOUT[3] = (LoopBackReg[0]) ? (StartOut) : (1'b0);
assign INTLINEOUT[4] = StopOut; //STOP sign output
assign StopIn = INTLINEIN[5]; //STOP sign input
assign INTLINEOUT[5] = (LoopBackReg[1]) ? (StopOut) : (1'b0);
assign INTLINEOUT[6] = GCFGR[14]; //PAUSE sign output
assign PauseIn = INTLINEIN[7]; //PAUSE sign input
assign INTLINEOUT[7] = (LoopBackReg[2]) ? (GCFGR[14]) : (1'b0);

//********************************
//--- Frequency Ramp Generator ---
//********************************
//CLK66
reg [15:0] FreqDerStepShReg;
reg [15:0] FreqStepShReg;
reg [15:0] FreqShReg;
reg [15:0] FreqStepLimitLo;
reg [15:0] FreqStepLimitHi;
reg [15:0] FreqLimitLo;
reg [15:0] FreqLimitHi;
//IOCLK132
reg [31:0] FreqDerStepReg,FreqStepReg,FreqReg;
reg [31:0] FreqStepAddLimitLo,FreqStepAddLimitHi;
//wires
wire [31:0] FreqStepMul,FreqMul;
wire [31:0] wFreqStepAdd,wFreqAdd;
wire [31:0] FreqStepAdd,FreqAdd;

assign FreqStepMul = (FreqStepReg[15:0] * FreqDerStepReg[15:0]);
assign FreqMul = (FreqReg[30:15] * FreqStepReg[15:0]);

assign FreqStepAdd = (FreqStepReg + FreqDerStepReg);
//assign FreqStepAdd = (FreqStepReg[31]) ? ( (FreqDerStepReg[31]) ? ( (wFreqStepAdd[31]!=wFreqStepAdd[30]) ? (32'hC0000000) : (wFreqStepAdd) ) : (wFreqStepAdd) ) : ( (FreqDerStepReg[31]) ? (wFreqStepAdd) : ( (wFreqStepAdd[31]) ? (32'h3FFFFFFF) : (wFreqStepAdd) ) );

assign wFreqAdd = (FreqReg + FreqStepReg);
assign FreqAdd = (FreqStepReg[31]) ? ( (wFreqAdd[31]) ? (32'h00000000) : (wFreqAdd) ) : ( (wFreqAdd[31]) ? (32'h7FFFFFFF) : (wFreqAdd) );

always @(posedge IOCLK132) begin
  if (StartEN) begin //if START (load shadow regs)
    FreqReg <= {1'b0,FreqShReg,15'h0000};
    if (GCFGR[10]) begin //if mul...
	   FreqDerStepReg <= {16'h0000,FreqDerStepShReg};
		FreqStepReg <= {16'h0000,FreqStepShReg};
	 end
	 else begin //if add...
      FreqDerStepReg <= {FreqDerStepShReg[15],FreqDerStepShReg[15],FreqDerStepShReg[15],FreqDerStepShReg[15],FreqDerStepShReg[15],FreqDerStepShReg[15],FreqDerStepShReg[15],FreqDerStepShReg[15],FreqDerStepShReg[15],FreqDerStepShReg[15],FreqDerStepShReg[15],FreqDerStepShReg[15],FreqDerStepShReg[15],FreqDerStepShReg[15],FreqDerStepShReg[15],FreqDerStepShReg[15],FreqDerStepShReg[15:0]};
	   case (GCFGR[6:4])
		  0: begin
		       FreqStepReg <= {FreqStepShReg[15],FreqStepShReg[15],FreqStepShReg[15],FreqStepShReg[15],FreqStepShReg[15],FreqStepShReg[15],FreqStepShReg[15],FreqStepShReg[15],FreqStepShReg[15],FreqStepShReg[15],FreqStepShReg[15],FreqStepShReg[15],FreqStepShReg[15],FreqStepShReg[15],FreqStepShReg[15:0],2'h0};
		       FreqStepAddLimitLo <= {FreqStepLimitLo[15],FreqStepLimitLo[15],FreqStepLimitLo[15],FreqStepLimitLo[15],FreqStepLimitLo[15],FreqStepLimitLo[15],FreqStepLimitLo[15],FreqStepLimitLo[15],FreqStepLimitLo[15],FreqStepLimitLo[15],FreqStepLimitLo[15],FreqStepLimitLo[15],FreqStepLimitLo[15],FreqStepLimitLo[15],FreqStepLimitLo,2'h0};
		       FreqStepAddLimitHi <= {FreqStepLimitHi[15],FreqStepLimitHi[15],FreqStepLimitHi[15],FreqStepLimitHi[15],FreqStepLimitHi[15],FreqStepLimitHi[15],FreqStepLimitHi[15],FreqStepLimitHi[15],FreqStepLimitHi[15],FreqStepLimitHi[15],FreqStepLimitHi[15],FreqStepLimitHi[15],FreqStepLimitHi[15],FreqStepLimitHi[15],FreqStepLimitHi,2'h0};
			  end
		  1: begin
		       FreqStepReg <= {FreqStepShReg[15],FreqStepShReg[15],FreqStepShReg[15],FreqStepShReg[15],FreqStepShReg[15],FreqStepShReg[15],FreqStepShReg[15],FreqStepShReg[15],FreqStepShReg[15],FreqStepShReg[15],FreqStepShReg[15],FreqStepShReg[15],FreqStepShReg[15],FreqStepShReg[15:0],3'h0};
		       FreqStepAddLimitLo <= {FreqStepLimitLo[15],FreqStepLimitLo[15],FreqStepLimitLo[15],FreqStepLimitLo[15],FreqStepLimitLo[15],FreqStepLimitLo[15],FreqStepLimitLo[15],FreqStepLimitLo[15],FreqStepLimitLo[15],FreqStepLimitLo[15],FreqStepLimitLo[15],FreqStepLimitLo[15],FreqStepLimitLo[15],FreqStepLimitLo,3'h0};
		       FreqStepAddLimitHi <= {FreqStepLimitHi[15],FreqStepLimitHi[15],FreqStepLimitHi[15],FreqStepLimitHi[15],FreqStepLimitHi[15],FreqStepLimitHi[15],FreqStepLimitHi[15],FreqStepLimitHi[15],FreqStepLimitHi[15],FreqStepLimitHi[15],FreqStepLimitHi[15],FreqStepLimitHi[15],FreqStepLimitHi[15],FreqStepLimitHi,3'h0};
			  end
		  2: begin
		       FreqStepReg <= {FreqStepShReg[15],FreqStepShReg[15],FreqStepShReg[15],FreqStepShReg[15],FreqStepShReg[15],FreqStepShReg[15],FreqStepShReg[15],FreqStepShReg[15],FreqStepShReg[15],FreqStepShReg[15],FreqStepShReg[15],FreqStepShReg[15],FreqStepShReg[15:0],4'h0};
		       FreqStepAddLimitLo <= {FreqStepLimitLo[15],FreqStepLimitLo[15],FreqStepLimitLo[15],FreqStepLimitLo[15],FreqStepLimitLo[15],FreqStepLimitLo[15],FreqStepLimitLo[15],FreqStepLimitLo[15],FreqStepLimitLo[15],FreqStepLimitLo[15],FreqStepLimitLo[15],FreqStepLimitLo[15],FreqStepLimitLo,4'h0};
		       FreqStepAddLimitHi <= {FreqStepLimitHi[15],FreqStepLimitHi[15],FreqStepLimitHi[15],FreqStepLimitHi[15],FreqStepLimitHi[15],FreqStepLimitHi[15],FreqStepLimitHi[15],FreqStepLimitHi[15],FreqStepLimitHi[15],FreqStepLimitHi[15],FreqStepLimitHi[15],FreqStepLimitHi[15],FreqStepLimitHi,4'h0};
			  end
		  3: begin
		       FreqStepReg <= {FreqStepShReg[15],FreqStepShReg[15],FreqStepShReg[15],FreqStepShReg[15],FreqStepShReg[15],FreqStepShReg[15],FreqStepShReg[15],FreqStepShReg[15],FreqStepShReg[15],FreqStepShReg[15],FreqStepShReg[15],FreqStepShReg[15:0],5'h00};
		       FreqStepAddLimitLo <= {FreqStepLimitLo[15],FreqStepLimitLo[15],FreqStepLimitLo[15],FreqStepLimitLo[15],FreqStepLimitLo[15],FreqStepLimitLo[15],FreqStepLimitLo[15],FreqStepLimitLo[15],FreqStepLimitLo[15],FreqStepLimitLo[15],FreqStepLimitLo[15],FreqStepLimitLo,5'h00};
		       FreqStepAddLimitHi <= {FreqStepLimitHi[15],FreqStepLimitHi[15],FreqStepLimitHi[15],FreqStepLimitHi[15],FreqStepLimitHi[15],FreqStepLimitHi[15],FreqStepLimitHi[15],FreqStepLimitHi[15],FreqStepLimitHi[15],FreqStepLimitHi[15],FreqStepLimitHi[15],FreqStepLimitHi,5'h00};
			  end
		  4: begin
		       FreqStepReg <= {FreqStepShReg[15],FreqStepShReg[15],FreqStepShReg[15],FreqStepShReg[15],FreqStepShReg[15],FreqStepShReg[15],FreqStepShReg[15],FreqStepShReg[15],FreqStepShReg[15],FreqStepShReg[15],FreqStepShReg[15:0],6'h00};
		       FreqStepAddLimitLo <= {FreqStepLimitLo[15],FreqStepLimitLo[15],FreqStepLimitLo[15],FreqStepLimitLo[15],FreqStepLimitLo[15],FreqStepLimitLo[15],FreqStepLimitLo[15],FreqStepLimitLo[15],FreqStepLimitLo[15],FreqStepLimitLo[15],FreqStepLimitLo,6'h00};
		       FreqStepAddLimitHi <= {FreqStepLimitHi[15],FreqStepLimitHi[15],FreqStepLimitHi[15],FreqStepLimitHi[15],FreqStepLimitHi[15],FreqStepLimitHi[15],FreqStepLimitHi[15],FreqStepLimitHi[15],FreqStepLimitHi[15],FreqStepLimitHi[15],FreqStepLimitHi,6'h00};
			  end
		  5: begin
		       FreqStepReg <= {FreqStepShReg[15],FreqStepShReg[15],FreqStepShReg[15],FreqStepShReg[15],FreqStepShReg[15],FreqStepShReg[15],FreqStepShReg[15],FreqStepShReg[15],FreqStepShReg[15],FreqStepShReg[15:0],7'h00};
		       FreqStepAddLimitLo <= {FreqStepLimitLo[15],FreqStepLimitLo[15],FreqStepLimitLo[15],FreqStepLimitLo[15],FreqStepLimitLo[15],FreqStepLimitLo[15],FreqStepLimitLo[15],FreqStepLimitLo[15],FreqStepLimitLo[15],FreqStepLimitLo,7'h00};
		       FreqStepAddLimitHi <= {FreqStepLimitHi[15],FreqStepLimitHi[15],FreqStepLimitHi[15],FreqStepLimitHi[15],FreqStepLimitHi[15],FreqStepLimitHi[15],FreqStepLimitHi[15],FreqStepLimitHi[15],FreqStepLimitHi[15],FreqStepLimitHi,7'h00};
			  end
		  6: begin
		       FreqStepReg <= {FreqStepShReg[15],FreqStepShReg[15],FreqStepShReg[15],FreqStepShReg[15],FreqStepShReg[15],FreqStepShReg[15],FreqStepShReg[15],FreqStepShReg[15],FreqStepShReg[15:0],8'h00};
		       FreqStepAddLimitLo <= {FreqStepLimitLo[15],FreqStepLimitLo[15],FreqStepLimitLo[15],FreqStepLimitLo[15],FreqStepLimitLo[15],FreqStepLimitLo[15],FreqStepLimitLo[15],FreqStepLimitLo[15],FreqStepLimitLo,8'h00};
		       FreqStepAddLimitHi <= {FreqStepLimitHi[15],FreqStepLimitHi[15],FreqStepLimitHi[15],FreqStepLimitHi[15],FreqStepLimitHi[15],FreqStepLimitHi[15],FreqStepLimitHi[15],FreqStepLimitHi[15],FreqStepLimitHi,8'h00};
			  end
		  7: begin
		       FreqStepReg <= {FreqStepShReg[15],FreqStepShReg[15],FreqStepShReg[15],FreqStepShReg[15],FreqStepShReg[15],FreqStepShReg[15],FreqStepShReg[15],FreqStepShReg[15:0],9'h00};
		       FreqStepAddLimitLo <= {FreqStepLimitLo[15],FreqStepLimitLo[15],FreqStepLimitLo[15],FreqStepLimitLo[15],FreqStepLimitLo[15],FreqStepLimitLo[15],FreqStepLimitLo[15],FreqStepLimitLo,9'h00};
		       FreqStepAddLimitHi <= {FreqStepLimitHi[15],FreqStepLimitHi[15],FreqStepLimitHi[15],FreqStepLimitHi[15],FreqStepLimitHi[15],FreqStepLimitHi[15],FreqStepLimitHi[15],FreqStepLimitHi,9'h00};
			  end
		endcase
    end
  end
  if ((FreqRampEN[1]) && (!PauseEN)) begin //if freq ramp on...
    if (GCFGR[10]) begin //if mul...
	   if (FreqStepMul[31:15] > {1'b0,FreqStepLimitHi}) FreqStepReg[15:0] <= FreqStepLimitHi;
		else if (FreqStepMul[30:15] < FreqStepLimitLo) FreqStepReg[15:0] <= FreqStepLimitLo;
		  else FreqStepReg[15:0] <= FreqStepMul[30:15];
		if (FreqMul[31:15] > {1'b0,FreqLimitHi}) FreqReg[30:15] <= FreqLimitHi;
	   else if (FreqMul[30:15] < FreqLimitLo) FreqReg[30:15] <= FreqLimitLo;
	     else FreqReg[30:15] <= FreqMul[30:15];
	 end
	 else begin //if add...
	   if (FreqStepAdd[31]) begin //if negative sign...
        if ((FreqStepAddLimitHi[31]) && (FreqStepAdd > FreqStepAddLimitHi)) FreqStepReg <= FreqStepAddLimitHi;
        else if ((!FreqStepAddLimitLo[31]) || (FreqStepAdd < FreqStepAddLimitLo)) FreqStepReg <= FreqStepAddLimitLo;
          else FreqStepReg <= FreqStepAdd;
		end
		else begin //if positive sign...
        if ((FreqStepAddLimitHi[31]) || (FreqStepAdd > FreqStepAddLimitHi)) FreqStepReg <= FreqStepAddLimitHi;
        else if ((!FreqStepAddLimitLo[31]) && (FreqStepAdd < FreqStepAddLimitLo)) FreqStepReg <= FreqStepAddLimitLo;
          else FreqStepReg <= FreqStepAdd;
		end
      if (FreqAdd[30:15] > FreqLimitHi) FreqReg[30:15] <= FreqLimitHi;
	     else if (FreqAdd[30:15] < FreqLimitLo) FreqReg[30:15] <= FreqLimitLo;
          else FreqReg <= FreqAdd;
    end
  end
end

//***************************************
//--- Frequency RAM Address Generator ---
//***************************************
//CLK66
reg [15:0] FreqAddrStepShReg;
reg [15:0] FreqAddrShReg;
reg [15:0] FreqAddrLimitLo;
reg [15:0] FreqAddrLimitHi;
//IOCLK132
reg [27:0] FreqAddrStepReg,FreqAddrReg;
//wires
wire [27:0] FreqAddrAdd,wFreqAddrAdd;

assign wFreqAddrAdd = (FreqAddrReg + FreqAddrStepReg);
assign FreqAddrAdd = (FreqAddrStepReg[27]) ? ( (wFreqAddrAdd[27]) ? (28'h0000000) : (wFreqAddrAdd) ) : ( (wFreqAddrAdd[27]) ? (28'h7FFFFFF) : (wFreqAddrAdd) );

always @(posedge IOCLK132) begin
  if (StartEN) begin //if START (load shadow regs)
    FreqAddrStepReg <= {FreqAddrStepShReg[15],FreqAddrStepShReg[15],FreqAddrStepShReg[15],FreqAddrStepShReg[15],FreqAddrStepShReg[15],FreqAddrStepShReg[15],FreqAddrStepShReg[15],FreqAddrStepShReg[15],FreqAddrStepShReg[15],FreqAddrStepShReg[15],FreqAddrStepShReg[15],FreqAddrStepShReg[15],FreqAddrStepShReg};
    FreqAddrReg <= {1'b0,FreqAddrShReg,11'h000};
  end
  if ((FreqRamEN) && (!PauseEN)) begin //if freq RAM on...
	 if (FreqAddrAdd[26:11] > FreqAddrLimitHi) FreqAddrReg[26:11] <= FreqAddrLimitHi;
    else if (FreqAddrAdd[26:11] < FreqAddrLimitLo) FreqAddrReg[26:11] <= FreqAddrLimitLo;
      else FreqAddrReg <= FreqAddrAdd;
  end
end

//***************************************
//--- Amplitude RAM Address Generator ---
//***************************************
//CLK66
reg [15:0] AmpAddrStepShReg;
reg [15:0] AmpAddrShReg;
reg [15:0] AmpAddrLimitLo;
reg [15:0] AmpAddrLimitHi;
//IOCLK132
reg [27:0] AmpAddrStepReg,AmpAddrReg;
reg [15:0] AmpBuff4; //shifed frekvency => amplitude(freq) RAM address buffer
reg [12:0] AmpBuff5; //amplitude RAM address buffer, after MUX (step or freq)
//wires
wire [27:0] AmpAddrAdd,wAmpAddrAdd;
wire [16:0] AmpFreqAddrAdd;

assign wAmpAddrAdd = (AmpAddrReg + AmpAddrStepReg);
assign AmpAddrAdd = (AmpAddrStepReg[27]) ? ( (wAmpAddrAdd[27]) ? (28'h0000000) : (wAmpAddrAdd) ) : ( (wAmpAddrAdd[27]) ? (28'h7FFFFFF) : (wAmpAddrAdd) );

assign AmpFreqAddrAdd = {1'b0,AmpAddrReg[26:11]} + {1'b0,AmpBuff4};

always @(posedge IOCLK132) begin
  if (StartEN) begin //if START (load shadow regs)
    AmpAddrStepReg <= {AmpAddrStepShReg[15],AmpAddrStepShReg[15],AmpAddrStepShReg[15],AmpAddrStepShReg[15],AmpAddrStepShReg[15],AmpAddrStepShReg[15],AmpAddrStepShReg[15],AmpAddrStepShReg[15],AmpAddrStepShReg[15],AmpAddrStepShReg[15],AmpAddrStepShReg[15],AmpAddrStepShReg[15],AmpAddrStepShReg};
    AmpAddrReg <= {1'b0,AmpAddrShReg,11'h000};
  end
  if (GCFGR[3]) begin //if amplitude(time)
    if ((AmpRamEN[4]) && (!PauseEN)) begin //if amp RAM on...
	   if (AmpAddrAdd[26:11] > AmpAddrLimitHi) AmpAddrReg[26:11] <= AmpAddrLimitHi;
	   else if (AmpAddrAdd[26:11] < AmpAddrLimitLo) AmpAddrReg[26:11] <= AmpAddrLimitLo;
	     else AmpAddrReg <= AmpAddrAdd;
	 end
    AmpBuff5 <= AmpAddrReg[26:14];
  end
  else begin //if amplitude(frequency)
    if (AmpFreqAddrAdd[16:0] > {1'b0,AmpAddrLimitHi}) AmpBuff5 <= AmpAddrLimitHi[15:3];
    else if (AmpFreqAddrAdd[15:0] < AmpAddrLimitLo) AmpBuff5 <= AmpAddrLimitLo[15:3];
      else AmpBuff5 <= AmpFreqAddrAdd[15:3];
  end
end

//*********************************
//--- Freq, Amp and AmpComp RAM ---
//*********************************
//CLK66
reg [14:0] RamAddrReg; //RAM address reg (for bus read/write)
//IOCLK132
reg [20:0] FreqBuff9;
//wires
wire [12:0] wFreqAddr; //Freq RAM address MUX
wire [12:0] wAmpAddr; //Amp RAM address MUX
wire [9:0] wAmpCompRamAddr; //AmpComp RAM address
wire [15:0] RamFreqBuff1; //Freq RAM read data
wire [15:0] RamAmpBuff6; //Amp RAM read data
wire [15:0] AmpCompRamData10; //AmpComp RAM read data
reg [15:0] dDATAIN16;
wire wFreqRamWE; //Freq RAM WE sign (IOCLK132)
wire wAmpRamWE; //Amp RAM WE sign (IOCLK132)
wire wAmpCompRamWE; //AmpComp RAM WE sign (IOCLK132)

assign wFreqAddr = (AOBUSY) ? (FreqAddrReg[26:14]) : (RamAddrReg[12:0]);

BlockRAM8Kx16 FREQ_RAM8K16(IORESET,IOCLK132,wFreqAddr,RamFreqBuff1,dDATAIN16,wFreqRamWE);

assign wAmpAddr = (AOBUSY) ? (AmpBuff5) : (RamAddrReg[12:0]);

BlockRAM8Kx16 AMP_RAM8K16(IORESET,IOCLK132,wAmpAddr,RamAmpBuff6,dDATAIN16,wAmpRamWE);

assign wAmpCompRamAddr = (AOBUSY) ? (FreqBuff9[17:8]) : (RamAddrReg[9:0]);

BlockRAM1Kx16 AmpComp_RAM1K16(IORESET,IOCLK132,wAmpCompRamAddr,AmpCompRamData10,dDATAIN16,wAmpCompRamWE);

//***************************
//--- Amplitude Generator ---
//***************************
//CLK66
reg [15:0] AmpOffset1ShReg;
reg [15:0] AmpMultiplierShReg;
reg [15:0] AmpOffset2ShReg;
reg [15:0] RamAmpLimitLo;
reg [15:0] RamAmpLimitHi;
reg [15:0] AbsAmpLimitLo;
reg [15:0] AbsAmpLimitHi;
reg [15:0] CompAmpLimitLo;
reg [15:0] CompAmpLimitHi;
//IOCLK132
reg [15:0] AmpOffset1Reg;
reg [15:0] AmpMultiplierReg;
reg [15:0] AmpOffset2Reg;
reg [15:0] AmpBuff7,AmpBuff8,AmpBuff9,AmpBuff10;
reg [12:0] AmpBuff11;
reg [15:0] xAmpCompRamData10;
reg [15:0] xAmpBuff10;
reg xAmpCompRamWE;
//wires
wire [15:0] RamAmpLimitWire;
wire [16:0] AmpOffset1Add;
wire [15:0] AmpOffset1LimitWire;
wire [31:0] AmpMultiplierMul;
wire [15:0] AmpMultiplierLimitWire;
wire [16:0] AmpOffset2Add;
wire [15:0] AmpOffset2LimitWire;
wire [31:0] AmpCompMul;
wire [15:0] AmpCompMulLimitWire;

assign RamAmpLimitWire = (RamAmpBuff6 > RamAmpLimitHi) ? (RamAmpLimitHi) : ( (RamAmpBuff6 < RamAmpLimitLo) ? (RamAmpLimitLo) : (RamAmpBuff6) );

assign AmpOffset1Add = {1'b0,AmpOffset1Reg} + {1'b0,AmpBuff7};
assign AmpOffset1LimitWire = (AmpOffset1Add > {1'b0,AbsAmpLimitHi}) ? (AbsAmpLimitHi) : ( (AmpOffset1Add[15:0] < AbsAmpLimitLo) ? (AbsAmpLimitLo) : (AmpOffset1Add[15:0]) );

assign AmpMultiplierMul = AmpMultiplierReg * AmpBuff8;
assign AmpMultiplierLimitWire = (AmpMultiplierMul[31:15] > {1'b0,AbsAmpLimitHi}) ? (AbsAmpLimitHi) : ( (AmpMultiplierMul[30:15] < AbsAmpLimitLo) ? (AbsAmpLimitLo) : (AmpMultiplierMul[30:15]) );

assign AmpOffset2Add = {1'b0,AmpOffset2Reg} + {1'b0,AmpBuff9};
assign AmpOffset2LimitWire = (AmpOffset2Add > {1'b0,AbsAmpLimitHi}) ? (AbsAmpLimitHi) : ( (AmpOffset2Add[15:0] < AbsAmpLimitLo) ? (AbsAmpLimitLo) : (AmpOffset2Add[15:0]) );

assign AmpCompMul = xAmpCompRamData10 * xAmpBuff10;
assign AmpCompMulLimitWire = (AmpCompMul[31:15] > {1'b0,CompAmpLimitHi}) ? (CompAmpLimitHi) : ( (AmpCompMul[30:15] < CompAmpLimitLo) ? (CompAmpLimitLo) : (AmpCompMul[30:15]) );

always @(posedge IOCLK132) begin
  if (StartEN) begin //if START (load shadow regs)
    AmpOffset1Reg <= AmpOffset1ShReg;
    AmpMultiplierReg <= AmpMultiplierShReg;
    AmpOffset2Reg <= AmpOffset2ShReg;
  end
  if (GCFGR[2]) AmpBuff7 <= RamAmpLimitWire; //if amp RAM enabled
  else AmpBuff7 <= 0; //if not
  AmpBuff8 <= AmpOffset1LimitWire;
  AmpBuff9 <= AmpMultiplierLimitWire;
  if (OnReg[9]) AmpBuff10 <= AmpOffset2LimitWire;
  else AmpBuff10 <= AmpPDataReg;
  xAmpCompRamData10 <= AmpCompRamData10;
  xAmpBuff10 <= AmpBuff10;
  xAmpCompRamWE <= wAmpCompRamWE;
  if (!xAmpCompRamWE) AmpBuff11 <= AmpCompMulLimitWire[15:3]; //13-bit MSB only
end

//****************************
//--- Frekvencia Generator ---
//****************************
//CLK66
reg [15:0] RamFreqLimitLo;
reg [15:0] RamFreqLimitHi;
reg [15:0] AbsFreqLimitLo;
reg [15:0] AbsFreqLimitHi;
reg [15:0] FreqOffsetReg;
//IOCLK132
reg [15:0] FreqRamBuff2,FreqBuff2,FreqBuff3,FreqBuff4,FreqBuff5,FreqBuff6,FreqBuff7,FreqBuff8;
reg [20:0] xFreqBuff10,FreqBuff10,FreqBuff11;
//wires
wire [15:0] RamFreqLimitWire;
wire [16:0] RamFreqAdd;
wire [15:0] RamFreqAddLimitWire;

assign RamFreqLimitWire = (RamFreqBuff1 > RamFreqLimitHi) ? (RamFreqLimitHi) : ( (RamFreqBuff1 < RamFreqLimitLo) ? (RamFreqLimitLo) : (RamFreqBuff1) );

assign RamFreqAdd = {1'b0,FreqRamBuff2} + {1'b0,FreqBuff2};
assign RamFreqAddLimitWire = (RamFreqAdd > {1'b0,AbsFreqLimitHi}) ? (AbsFreqLimitHi) : ( (RamFreqAdd[15:0] < AbsFreqLimitLo) ? (AbsFreqLimitLo) : (RamFreqAdd[15:0]) );

always @(posedge IOCLK132) begin
  if (GCFGR[1]) FreqRamBuff2 <= RamFreqLimitWire; //if freq RAM enabled
  else FreqRamBuff2 <= 0; //if not
  if (GCFGR[0]) FreqBuff2 <= FreqReg[30:15]; //in freq ramp enabled
  else FreqBuff2 <= 0; //if not
  FreqBuff3 <= RamFreqAddLimitWire;
  case (GCFGR[9:7]) //freq shift for amp RAM address
    0: AmpBuff4 <= FreqBuff3[15:0];
    1: AmpBuff4 <= {1'b0,FreqBuff3[15:1]};
    2: AmpBuff4 <= {2'b00,FreqBuff3[15:2]};
    3: AmpBuff4 <= {3'b000,FreqBuff3[15:3]};
    4: AmpBuff4 <= {4'b0000,FreqBuff3[15:4]};
    5: AmpBuff4 <= {5'b00000,FreqBuff3[15:5]};
    6: AmpBuff4 <= {6'b000000,FreqBuff3[15:6]};
    7: AmpBuff4 <= {7'b0000000,FreqBuff3[15:7]};
  endcase
  FreqBuff4 <= FreqBuff3;
  FreqBuff5 <= FreqBuff4;
  FreqBuff6 <= FreqBuff5;
  FreqBuff7 <= FreqBuff6;
  if (OnReg[7]) FreqBuff8 <= FreqBuff7;
  else FreqBuff8 <= FreqPDataReg;
  if (FreqOffsetReg[15]) FreqBuff9 <= {4'b0000,FreqOffsetReg[14:0],2'b00} + {4'b0000,FreqBuff8,1'b0};
  else FreqBuff9 <= {4'b0000,FreqOffsetReg[14:0],2'b00} + {5'b00000,FreqBuff8};
  FreqBuff10 <= FreqBuff9;
  xFreqBuff10 <= FreqBuff10;
  FreqBuff11 <= xFreqBuff10;
end

//************************
//--- Generator Output ---
//************************
assign FREQOUT = FreqBuff11; //21-bit frequency reg output
assign AMPOUT = AmpBuff11; //13-bit amplitude reg output

//***************************
//--- Generator Registers ---
//***************************
//CLK66
reg FreqRamWE,AmpRamWE,AmpCompRamWE;
reg FreqRamRE,AmpRamRE,AmpCompRamRE;
reg dFreqRamWE,dAmpRamWE,dAmpCompRamWE;
reg bStartIn,bStopIn,bPauseIn;
reg [15:0] GenStopFreqLimitLoSh;
reg [15:0] GenStopFreqLimitHiSh;
reg [15:0] GenStopTimeLimitSh;
reg [15:0] RampStartTimeShReg;
reg [15:0] FreqStartTimeShReg;
reg [15:0] AmpStartTimeShReg;
//IOCLK132
reg [1:0] sFreqRamWE,sAmpRamWE,sAmpCompRamWE;
reg [1:0] sStartEN,sStopEN,sPauseEN;
reg [1:0] sGCFGR11,sGCFGR12,sGCFGR13;
reg [15:0] GenStopFreqLimitLo;
reg [15:0] GenStopFreqLimitHi;
reg [15:0] FreqRampCount;
reg [15:0] FreqRamCount;
reg [15:0] AmpRamCount;
reg [15:0] TimeCount;

assign wFreqRamWE = (sFreqRamWE==2'b01) && (!AOBUSY);
assign wAmpRamWE = (sAmpRamWE==2'b01) && (!AOBUSY);
assign wAmpCompRamWE = (sAmpCompRamWE==2'b01) && (!AOBUSY);

assign StartEN = (sStartEN==2'b01);
assign StopEN = ( (sStopEN==2'b01) || ((OnReg[3]) && ((FreqBuff3>GenStopFreqLimitHi) || (FreqBuff3<GenStopFreqLimitLo))) || (TimeCount==1) );
assign PauseEN = (sPauseEN!=2'b00);

always @(posedge IOCLK132) begin
  sFreqRamWE <= {sFreqRamWE[0],FreqRamWE};
  sAmpRamWE <= {sAmpRamWE[0],AmpRamWE};
  sAmpCompRamWE <= {sAmpCompRamWE[0],AmpCompRamWE};
  sGCFGR13 <= {sGCFGR13[0],GCFGR[13]};
  sGCFGR12 <= {sGCFGR12[0],GCFGR[12]};
  sGCFGR11 <= {sGCFGR11[0],GCFGR[11]};
  if (IORESET) begin
    OnReg <= 11'h000;
	 sStartEN <= 2'b00;
	 sStopEN <= 2'b00;
	 sPauseEN <= 2'b00;
    FreqRampEN <= 2'h0;
    FreqRamEN <= 1'h0;
    AmpRamEN <= 5'h0;
    GenStopFreqLimitLo <= 16'h0000;
    GenStopFreqLimitHi <= 16'hFFFF;
    TimeCount <= 16'h0000;
    FreqRampCount <= 16'h0000;
    FreqRamCount <= 16'h0000;
    AmpRamCount <= 16'h0000;
  end
  else begin
    sStartEN <= {sStartEN[0],bStartIn};
    sStopEN <= {sStopEN[0],bStopIn};
    sPauseEN <= {sPauseEN[0],bPauseIn};
    if (StartEN) begin
	   OnReg <= {OnReg[9:2],3'b001}; //ON... (with short stop sign)
      GenStopFreqLimitLo <= GenStopFreqLimitLoSh;
	   GenStopFreqLimitHi <= GenStopFreqLimitHiSh;
	   TimeCount <= GenStopTimeLimitSh;
		if (GCFGR[0]) FreqRampCount <= RampStartTimeShReg;
		if (GCFGR[1]) FreqRamCount <= FreqStartTimeShReg;
		if (GCFGR[2]) AmpRamCount <= AmpStartTimeShReg;
    end
    else begin
      if (!StopEN) begin //Running...
		  if (!PauseEN) begin
          OnReg <= {OnReg[9:0],OnReg[0]};
	       if ((FreqRampCount==1) || (sGCFGR13==2'b01)) FreqRampEN <= {FreqRampEN[0],1'b1};
	       else FreqRampEN <= {FreqRampEN[0],FreqRampEN[0]};
          if (FreqRampCount!=0) FreqRampCount <= FreqRampCount - 1;
          if ((FreqRamCount==1) || (sGCFGR12==2'b01)) FreqRamEN <= 1'b1;
          if (FreqRamCount!=0) FreqRamCount <= FreqRamCount - 1;
          if ((AmpRamCount==1) || (sGCFGR11==2'b01)) AmpRamEN <= {AmpRamEN[3:0],1'b1};
	       else AmpRamEN <= {AmpRamEN[3:0],AmpRamEN[0]};
          if (AmpRamCount!=0) AmpRamCount <= AmpRamCount - 1;
		    if (TimeCount!=0) TimeCount <= TimeCount - 1;
		  end
	   end
      else begin
	     OnReg <= {OnReg[9:0],1'b0}; //OFF...
        TimeCount <= 16'h0000;
        FreqRampCount <= 16'h0000;
        FreqRamCount <= 16'h0000;
        AmpRamCount <= 16'h0000;
		  FreqRampEN <= {FreqRampEN[0],1'b0};
		  FreqRamEN <= 1'b0;
		  AmpRamEN <= {AmpRamEN[3:0],1'b0};
      end
    end
  end
end

always @(posedge CLK66) begin
  FreqRamWE <= (WEI) && (ADDR==6'h2F) && (RamAddrReg[14:13]==2'b00);
  AmpRamWE <= (WEI) && (ADDR==6'h2F) && (RamAddrReg[14:13]==2'b01);
  AmpCompRamWE <= (WEI) && (ADDR==6'h2F) && (RamAddrReg[14:10]==5'b10000);
  FreqRamRE <= (REI) && (ADDR==6'h2F) && (RamAddrReg[14:13]==2'b00);
  AmpRamRE <= (REI) && (ADDR==6'h2F) && (RamAddrReg[14:13]==2'b01);
  AmpCompRamRE <= (REI) && (ADDR==6'h2F) && (RamAddrReg[14:10]==5'b10000);
  if ((WEI) && (ADDR==6'h2F)) dDATAIN16 <= DATAIN16;
  dFreqRamWE <= FreqRamWE;
  dAmpRamWE <= AmpRamWE;
  dAmpCompRamWE <= AmpCompRamWE;
  bStartIn <= StartIn;
  bStopIn <= StopIn;
  bPauseIn <= PauseIn;
  if (RESET) begin
    GCFGR <= 15'h0000;
	LoopBackReg <= 3'h0;
    AmpPDataReg <= 16'h0000;
	FreqPDataReg <= 16'h0000;
    FreqDerStepShReg <= 16'h0000;
    FreqStepShReg <= 16'h0000;
    FreqShReg <= 16'h0000;
    FreqStepLimitLo <= 16'h8000;
    FreqStepLimitHi <= 16'h7FFF;
    FreqLimitLo <= 16'h0000;
    FreqLimitHi <= 16'hFFFF;
    FreqAddrStepShReg <= 16'h0000;
    FreqAddrShReg <= 16'h0000;
    FreqAddrLimitLo <= 16'h0000;
    FreqAddrLimitHi <= 16'hFFFF;
    AmpAddrStepShReg <= 16'h0000;
    AmpAddrShReg <= 16'h0000;
    AmpAddrLimitLo <= 16'h0000;
    AmpAddrLimitHi <= 16'hFFFF;
    RamAddrReg <= 16'h0000;
    AmpOffset1ShReg <= 16'h0000;
    AmpMultiplierShReg <= 16'h8000;
    AmpOffset2ShReg <= 16'h0000;
    RamAmpLimitLo <= 16'h0000;
    RamAmpLimitHi <= 16'hFFFF;
    AbsAmpLimitLo <= 16'h0000;
    AbsAmpLimitHi <= 16'hFFFF;
    CompAmpLimitLo <= 16'h0000;
    CompAmpLimitHi <= 16'hFFFF;
    RamFreqLimitLo <= 16'h0000;
    RamFreqLimitHi <= 16'hFFFF;
    AbsFreqLimitLo <= 16'h0000;
    AbsFreqLimitHi <= 16'hFFFF;
    FreqOffsetReg <= 16'h0000;
    GenStopFreqLimitLoSh <= 16'h0000;
    GenStopFreqLimitHiSh <= 16'hFFFF;
    GenStopTimeLimitSh <= 16'hFFFF;
    RampStartTimeShReg <= 16'h0001;
    FreqStartTimeShReg <= 16'h0001;
    AmpStartTimeShReg <= 16'h0001;
    StartOut <= 1'b0;
    StopOut <= 1'b0;
  end
  else begin
	 if (StartOut) StartOut <= 1'b0;
	 if (StopOut) StopOut <= 1'b0;
	 if ((dFreqRamWE) || (FreqRamRE) || (dAmpRamWE) || (AmpRamRE)) RamAddrReg <= {RamAddrReg[14:13],(RamAddrReg[12:0] + 13'h0001)};
	 if ((dAmpCompRamWE) || (AmpCompRamRE)) RamAddrReg <= {RamAddrReg[14:10],(RamAddrReg[9:0] + 10'h001)};
    if (WEI) begin //if reg write...
      case (ADDR)
	     6'h08: begin
		           GCFGR[14:0] <= DATAIN16[14:0];
				     if (DATAIN16[15]) StopOut <= 1'b1;
			      end
		  6'h09: begin
		           FreqShReg <= DATAIN16;
				     StartOut <= 1'b1;
			      end
        6'h0A: FreqStepShReg <= DATAIN16;
        6'h0B: FreqDerStepShReg <= DATAIN16;
        6'h0C: FreqAddrShReg <= DATAIN16;
        6'h0D: FreqAddrStepShReg <= DATAIN16;
        6'h0E: AmpOffset1ShReg <= DATAIN16;
        6'h0F: AmpMultiplierShReg <= DATAIN16;
        6'h10: AmpOffset2ShReg <= DATAIN16;
        6'h11: AmpAddrShReg <= DATAIN16;
        6'h12: AmpAddrStepShReg <= DATAIN16;
        6'h13: FreqOffsetReg <= DATAIN16;
        6'h14: AmpPDataReg <= DATAIN16;
	     6'h15: FreqPDataReg <= DATAIN16;
        6'h16: AbsFreqLimitLo <= DATAIN16;
        6'h17: AbsFreqLimitHi <= DATAIN16;
        6'h18: FreqLimitLo <= DATAIN16;
        6'h19: FreqLimitHi <= DATAIN16;
        6'h1A: FreqStepLimitLo <= DATAIN16;
        6'h1B: FreqStepLimitHi <= DATAIN16;
        6'h1C: FreqAddrLimitLo <= DATAIN16;
        6'h1D: FreqAddrLimitHi <= DATAIN16;
        6'h1E: RamFreqLimitLo <= DATAIN16;
        6'h1F: RamFreqLimitHi <= DATAIN16;
        6'h20: AbsAmpLimitLo <= DATAIN16;
        6'h21: AbsAmpLimitHi <= DATAIN16;
        6'h22: CompAmpLimitLo <= DATAIN16;
        6'h23: CompAmpLimitHi <= DATAIN16;
        6'h24: AmpAddrLimitLo <= DATAIN16;
        6'h25: AmpAddrLimitHi <= DATAIN16;
        6'h26: RamAmpLimitLo <= DATAIN16;
        6'h27: RamAmpLimitHi <= DATAIN16;
        6'h28: GenStopFreqLimitLoSh <= DATAIN16;
        6'h29: GenStopFreqLimitHiSh <= DATAIN16;
        6'h2A: GenStopTimeLimitSh <= DATAIN16;
        6'h2B: RampStartTimeShReg <= DATAIN16;
        6'h2C: FreqStartTimeShReg <= DATAIN16;
        6'h2D: AmpStartTimeShReg <= DATAIN16;
        6'h2E: RamAddrReg <= DATAIN16[14:0];
        6'h30: LoopBackReg <= DATAIN16[2:0];
	   endcase
	 end
	 else GCFGR[13:11] <= 3'b000;
  end
end

//***************************************************************
//--- Buffering actual AO Generator states for CLK66 bus read ---
//***************************************************************
//IOCLK132
reg [3:0] bEnState;
reg [15:0] bFreqBuff2;
reg [15:0] bFreqStepReg;
reg [15:0] bFreqBuff8;
reg [15:0] bFreqAddrReg;
reg [15:0] bFreqRamBuff2;
reg [15:0] bAmpBuff8;
reg [15:0] bAmpBuff9;
reg [15:0] bAmpBuff10;
reg [15:0] bAmpAddrReg;
reg [15:0] bAmpBuff7;
reg [12:0] bAmpBuff11;
reg [15:0] bFreqBuff11;
reg [15:0] bGenStopFreqLimitLo;
reg [15:0] bGenStopFreqLimitHi;
reg [15:0] bTimeCount;
reg [15:0] bFreqRampCount;
reg [15:0] bFreqRamCount;
reg [15:0] bAmpRamCount;
reg [15:0] bRamData;
reg [2:0] IoState;
//wires
wire BuffWE;

assign BuffWE = (IoState==3'h3);

always @(posedge IOCLK132) begin
  if (IORESET) IoState <= 0;
  else IoState <= IoState + 1;
  if (BuffWE) begin //sampling IOCLK132 registers for CLK66 state read...
	 bEnState <= {AOBUSY,FreqRampEN[1],FreqRamEN,AmpRamEN[4]};
    bFreqBuff2 <= FreqBuff2;
    case (GCFGR[6:4])
      0: bFreqStepReg <= FreqStepReg[17:2];
      1: bFreqStepReg <= FreqStepReg[18:3];
      2: bFreqStepReg <= FreqStepReg[19:4];
      3: bFreqStepReg <= FreqStepReg[20:5];
      4: bFreqStepReg <= FreqStepReg[21:6];
      5: bFreqStepReg <= FreqStepReg[22:7];
      6: bFreqStepReg <= FreqStepReg[23:8];
      7: bFreqStepReg <= FreqStepReg[24:9];
    endcase
	 bFreqBuff8 <= FreqBuff8;
	 bFreqAddrReg <= FreqAddrReg[26:11];
	 bFreqRamBuff2 <= FreqRamBuff2;
	 bAmpBuff8 <= AmpBuff8;
	 bAmpBuff9 <= AmpBuff9;
	 bAmpBuff10 <= AmpBuff10;
	 bAmpAddrReg <= AmpAddrReg[26:11];
	 bAmpBuff7 <= AmpBuff7;
	 bAmpBuff11 <= AmpBuff11;
	 bFreqBuff11 <= FreqBuff11[17:2];
	 bGenStopFreqLimitLo <= GenStopFreqLimitLo;
	 bGenStopFreqLimitHi <= GenStopFreqLimitHi;
	 bTimeCount <= TimeCount;
	 bFreqRampCount <= FreqRampCount;
	 bFreqRamCount <= FreqRamCount;
	 bAmpRamCount <= AmpRamCount;
	 if (RamAddrReg[14:13]==2'b00) bRamData <= RamFreqBuff1;
	 else if (RamAddrReg[14:13]==2'b01) bRamData <= RamAmpBuff6;
	   else bRamData <= AmpCompRamData10;
  end
end

reg [1:0] sIoState;
reg [3:0] sEnState;
reg [15:0] sFreqBuff2;
reg [15:0] sFreqStepReg;
reg [15:0] sFreqBuff8;
reg [15:0] sFreqAddrReg;
reg [15:0] sFreqRamBuff2;
reg [15:0] sAmpBuff8;
reg [15:0] sAmpBuff9;
reg [15:0] sAmpBuff10;
reg [15:0] sAmpAddrReg;
reg [15:0] sAmpBuff7;
reg [12:0] sAmpBuff11;
reg [15:0] sFreqBuff11;
reg [15:0] sGenStopFreqLimitLo;
reg [15:0] sGenStopFreqLimitHi;
reg [15:0] sTimeCount;
reg [15:0] sFreqRampCount;
reg [15:0] sFreqRamCount;
reg [15:0] sAmpRamCount;
reg [15:0] sRamData;

always @(posedge CLK66) begin
  sIoState <= {sIoState[0],IoState[2]};
  if (sIoState==2'b01) begin
    sEnState <= bEnState;
    sFreqBuff2 <= bFreqBuff2;
    sFreqStepReg <= bFreqStepReg;
    sFreqBuff8 <= bFreqBuff8;
    sFreqAddrReg <= bFreqAddrReg;
    sFreqRamBuff2 <= bFreqRamBuff2;
    sAmpBuff8 <= bAmpBuff8;
    sAmpBuff9 <= bAmpBuff9;
    sAmpBuff10 <= bAmpBuff10;
    sAmpAddrReg <= bAmpAddrReg;
    sAmpBuff7 <= bAmpBuff7;
    sAmpBuff11 <= bAmpBuff11;
    sFreqBuff11 <= bFreqBuff11;
    sGenStopFreqLimitLo <= bGenStopFreqLimitLo;
    sGenStopFreqLimitHi <= bGenStopFreqLimitHi;
    sTimeCount <= bTimeCount;
    sFreqRampCount <= bFreqRampCount;
    sFreqRamCount <= bFreqRamCount;
    sAmpRamCount <= bAmpRamCount;
    sRamData <= bRamData;
  end
end

//register READ MUX
assign DATAOUT16 = ((REI) && (ADDR==6'h08)) ? {sEnState[3],GCFGR[14],sEnState[2:0],GCFGR[10:0]} : (16'hZZZZ);
assign DATAOUT16 = ((REI) && (ADDR==6'h09)) ? (sFreqBuff2) : (16'hZZZZ);
assign DATAOUT16 = ((REI) && (ADDR==6'h0A)) ? (sFreqStepReg) : (16'hZZZZ);
assign DATAOUT16 = ((REI) && (ADDR==6'h0B)) ? (sFreqBuff8) : (16'hZZZZ);
assign DATAOUT16 = ((REI) && (ADDR==6'h0C)) ? (sFreqAddrReg) : (16'hZZZZ);
assign DATAOUT16 = ((REI) && (ADDR==6'h0D)) ? (sFreqRamBuff2) : (16'hZZZZ);
assign DATAOUT16 = ((REI) && (ADDR==6'h0E)) ? (sAmpBuff8) : (16'hZZZZ);
assign DATAOUT16 = ((REI) && (ADDR==6'h0F)) ? (sAmpBuff9) : (16'hZZZZ);
assign DATAOUT16 = ((REI) && (ADDR==6'h10)) ? (sAmpBuff10) : (16'hZZZZ);
assign DATAOUT16 = ((REI) && (ADDR==6'h11)) ? (sAmpAddrReg) : (16'hZZZZ);
assign DATAOUT16 = ((REI) && (ADDR==6'h12)) ? (sAmpBuff7) : (16'hZZZZ);
assign DATAOUT16 = ((REI) && (ADDR==6'h13)) ? (FreqOffsetReg) : (16'hZZZZ);
assign DATAOUT16 = ((REI) && (ADDR==6'h14)) ? {sAmpBuff11,3'b000} : (16'hZZZZ);
assign DATAOUT16 = ((REI) && (ADDR==6'h15)) ? (sFreqBuff11) : (16'hZZZZ);
assign DATAOUT16 = ((REI) && (ADDR==6'h16)) ? (AbsFreqLimitLo) : (16'hZZZZ);
assign DATAOUT16 = ((REI) && (ADDR==6'h17)) ? (AbsFreqLimitHi) : (16'hZZZZ);
assign DATAOUT16 = ((REI) && (ADDR==6'h18)) ? (FreqLimitLo) : (16'hZZZZ);
assign DATAOUT16 = ((REI) && (ADDR==6'h19)) ? (FreqLimitHi) : (16'hZZZZ);
assign DATAOUT16 = ((REI) && (ADDR==6'h1A)) ? (FreqStepLimitLo) : (16'hZZZZ);
assign DATAOUT16 = ((REI) && (ADDR==6'h1B)) ? (FreqStepLimitHi) : (16'hZZZZ);
assign DATAOUT16 = ((REI) && (ADDR==6'h1C)) ? (FreqAddrLimitLo) : (16'hZZZZ);
assign DATAOUT16 = ((REI) && (ADDR==6'h1D)) ? (FreqAddrLimitHi) : (16'hZZZZ);
assign DATAOUT16 = ((REI) && (ADDR==6'h1E)) ? (RamFreqLimitLo) : (16'hZZZZ);
assign DATAOUT16 = ((REI) && (ADDR==6'h1F)) ? (RamFreqLimitHi) : (16'hZZZZ);
assign DATAOUT16 = ((REI) && (ADDR==6'h20)) ? (AbsAmpLimitLo) : (16'hZZZZ);
assign DATAOUT16 = ((REI) && (ADDR==6'h21)) ? (AbsAmpLimitHi) : (16'hZZZZ);
assign DATAOUT16 = ((REI) && (ADDR==6'h22)) ? (CompAmpLimitLo) : (16'hZZZZ);
assign DATAOUT16 = ((REI) && (ADDR==6'h23)) ? (CompAmpLimitHi) : (16'hZZZZ);
assign DATAOUT16 = ((REI) && (ADDR==6'h24)) ? (AmpAddrLimitLo) : (16'hZZZZ);
assign DATAOUT16 = ((REI) && (ADDR==6'h25)) ? (AmpAddrLimitHi) : (16'hZZZZ);
assign DATAOUT16 = ((REI) && (ADDR==6'h26)) ? (RamAmpLimitLo) : (16'hZZZZ);
assign DATAOUT16 = ((REI) && (ADDR==6'h27)) ? (RamAmpLimitHi) : (16'hZZZZ);
assign DATAOUT16 = ((REI) && (ADDR==6'h28)) ? (sGenStopFreqLimitLo) : (16'hZZZZ);
assign DATAOUT16 = ((REI) && (ADDR==6'h29)) ? (sGenStopFreqLimitHi) : (16'hZZZZ);
assign DATAOUT16 = ((REI) && (ADDR==6'h2A)) ? (sTimeCount) : (16'hZZZZ);
assign DATAOUT16 = ((REI) && (ADDR==6'h2B)) ? (sFreqRampCount) : (16'hZZZZ);
assign DATAOUT16 = ((REI) && (ADDR==6'h2C)) ? (sFreqRamCount) : (16'hZZZZ);
assign DATAOUT16 = ((REI) && (ADDR==6'h2D)) ? (sAmpRamCount) : (16'hZZZZ);
assign DATAOUT16 = ((REI) && (ADDR==6'h2E)) ? {1'b0,RamAddrReg} : (16'hZZZZ);
assign DATAOUT16 = ((REI) && (ADDR==6'h2F)) ? (sRamData) : (16'hZZZZ);
assign DATAOUT16 = ((REI) && (ADDR==6'h30)) ? {13'h0000,LoopBackReg} : (16'hZZZZ);
//assign DATAOUT16 = 16'hZZZZ;

endmodule
