# Supplementary material for: Fast 3D Imaging of Spine, Dendritic, and Neuronal Assemblies in Behaving Animals
Source: Neuron. 2016 Nov 23;92(4):723–38. doi: 10.1016/j.neuron.2016.10.002 (PMC5167293; doi:10.1016/j.neuron.2016.10.002)
Supplement: Data S1. Verilog Code of the Signal Generation — Related to Experimental Procedures. Signal generation and high-speed communication with the DAC chip performed by the FPGA (see also Figure S3). [file mmc15.zip › BlockRAM8Kx16.v]

`timescale 1ns / 1ps
//////////////////////////////////////////////////////////////////////////////////
// Create Date:    2014.09.05.
// Design Name:    -
// Copyright: Gergely Katona & Balázs Rózsa
// Module Name:    BlockRAM8Kx16
// Project Name:   AO5
// Description:    BlockRAM 8Kx16bit
// Dependencies: 
// Revision:   1.00, 2014.09.05.
// Additional Comments: 
//////////////////////////////////////////////////////////////////////////////////
module BlockRAM8Kx16(RESET,CLK,ADDR13,DO16,DI16,WE);

input RESET; //RESET
input CLK; //Clock
input [12:0] ADDR13; //13 bit RAM Address
output [15:0] DO16; //16 bit Data output
input [15:0] DI16; //16 bit Data input
input WE; //WE sign

BlockRAM8Kx2 BR0(.RESET(RESET),.CLK(CLK),.ADDR(ADDR13),.DO(DO16[1:0]),.DI(DI16[1:0]),.WE(WE));
BlockRAM8Kx2 BR1(.RESET(RESET),.CLK(CLK),.ADDR(ADDR13),.DO(DO16[3:2]),.DI(DI16[3:2]),.WE(WE));
BlockRAM8Kx2 BR2(.RESET(RESET),.CLK(CLK),.ADDR(ADDR13),.DO(DO16[5:4]),.DI(DI16[5:4]),.WE(WE));
BlockRAM8Kx2 BR3(.RESET(RESET),.CLK(CLK),.ADDR(ADDR13),.DO(DO16[7:6]),.DI(DI16[7:6]),.WE(WE));
BlockRAM8Kx2 BR4(.RESET(RESET),.CLK(CLK),.ADDR(ADDR13),.DO(DO16[9:8]),.DI(DI16[9:8]),.WE(WE));
BlockRAM8Kx2 BR5(.RESET(RESET),.CLK(CLK),.ADDR(ADDR13),.DO(DO16[11:10]),.DI(DI16[11:10]),.WE(WE));
BlockRAM8Kx2 BR6(.RESET(RESET),.CLK(CLK),.ADDR(ADDR13),.DO(DO16[13:12]),.DI(DI16[13:12]),.WE(WE));
BlockRAM8Kx2 BR7(.RESET(RESET),.CLK(CLK),.ADDR(ADDR13),.DO(DO16[15:14]),.DI(DI16[15:14]),.WE(WE));

endmodule
