# Supplementary material for: Fast 3D Imaging of Spine, Dendritic, and Neuronal Assemblies in Behaving Animals
Source: Neuron. 2016 Nov 23;92(4):723–38. doi: 10.1016/j.neuron.2016.10.002 (PMC5167293; doi:10.1016/j.neuron.2016.10.002)
Supplement: Data S1. Verilog Code of the Signal Generation — Related to Experimental Procedures. Signal generation and high-speed communication with the DAC chip performed by the FPGA (see also Figure S3). [file mmc15.zip › BlockRAM8Kx2.v]

`timescale 1ns / 1ps
//////////////////////////////////////////////////////////////////////////////////
// Create Date:    2014.09.05.
// Design Name:    -
// Copyright: Gergely Katona & Balázs Rózsa
// Module Name:    BlockRAM8Kx2
// Project Name:   AO5
// Description:    BlockRAM 8Kx1bit
// Dependencies: 
// Revision:   1.00, 2014.09.05.
// Additional Comments: 
//////////////////////////////////////////////////////////////////////////////////
module BlockRAM8Kx2(RESET,CLK,ADDR,DO,DI,WE);

input RESET; //RESET
input CLK; //Clock
input [12:0] ADDR; //13 bit RAM Address
output [1:0] DO; //1 bit Data output
input [1:0] DI; //1 bit Data input
input WE; //WE sign

   RAMB16_S2 #(
      .INIT(2'b00),  // Value of output RAM registers at startup
      .SRVAL(2'b00), // Output value upon SSR assertion
      .WRITE_MODE("WRITE_FIRST"), // WRITE_FIRST, READ_FIRST or NO_CHANGE
      // The following INIT_xx declarations specify the initial contents of the RAM
      .INIT_00(256'h0000000000000000000000000000000000000000000000000000000000000000),
      .INIT_01(256'h0000000000000000000000000000000000000000000000000000000000000000),
      .INIT_02(256'h0000000000000000000000000000000000000000000000000000000000000000),
      .INIT_03(256'h0000000000000000000000000000000000000000000000000000000000000000),
      .INIT_04(256'h0000000000000000000000000000000000000000000000000000000000000000),
      .INIT_05(256'h0000000000000000000000000000000000000000000000000000000000000000),
      .INIT_06(256'h0000000000000000000000000000000000000000000000000000000000000000),
      .INIT_07(256'h0000000000000000000000000000000000000000000000000000000000000000),
      .INIT_08(256'h0000000000000000000000000000000000000000000000000000000000000000),
      .INIT_09(256'h0000000000000000000000000000000000000000000000000000000000000000),
      .INIT_0A(256'h0000000000000000000000000000000000000000000000000000000000000000),
      .INIT_0B(256'h0000000000000000000000000000000000000000000000000000000000000000),
      .INIT_0C(256'h0000000000000000000000000000000000000000000000000000000000000000),
      .INIT_0D(256'h0000000000000000000000000000000000000000000000000000000000000000),
      .INIT_0E(256'h0000000000000000000000000000000000000000000000000000000000000000),
      .INIT_0F(256'h0000000000000000000000000000000000000000000000000000000000000000),
      .INIT_10(256'h0000000000000000000000000000000000000000000000000000000000000000),
      .INIT_11(256'h0000000000000000000000000000000000000000000000000000000000000000),
      .INIT_12(256'h0000000000000000000000000000000000000000000000000000000000000000),
      .INIT_13(256'h0000000000000000000000000000000000000000000000000000000000000000),
      .INIT_14(256'h0000000000000000000000000000000000000000000000000000000000000000),
      .INIT_15(256'h0000000000000000000000000000000000000000000000000000000000000000),
      .INIT_16(256'h0000000000000000000000000000000000000000000000000000000000000000),
      .INIT_17(256'h0000000000000000000000000000000000000000000000000000000000000000),
      .INIT_18(256'h0000000000000000000000000000000000000000000000000000000000000000),
      .INIT_19(256'h0000000000000000000000000000000000000000000000000000000000000000),
      .INIT_1A(256'h0000000000000000000000000000000000000000000000000000000000000000),
      .INIT_1B(256'h0000000000000000000000000000000000000000000000000000000000000000),
      .INIT_1C(256'h0000000000000000000000000000000000000000000000000000000000000000),
      .INIT_1D(256'h0000000000000000000000000000000000000000000000000000000000000000),
      .INIT_1E(256'h0000000000000000000000000000000000000000000000000000000000000000),
      .INIT_1F(256'h0000000000000000000000000000000000000000000000000000000000000000),
      .INIT_20(256'h0000000000000000000000000000000000000000000000000000000000000000),
      .INIT_21(256'h0000000000000000000000000000000000000000000000000000000000000000),
      .INIT_22(256'h0000000000000000000000000000000000000000000000000000000000000000),
      .INIT_23(256'h0000000000000000000000000000000000000000000000000000000000000000),
      .INIT_24(256'h0000000000000000000000000000000000000000000000000000000000000000),
      .INIT_25(256'h0000000000000000000000000000000000000000000000000000000000000000),
      .INIT_26(256'h0000000000000000000000000000000000000000000000000000000000000000),
      .INIT_27(256'h0000000000000000000000000000000000000000000000000000000000000000),
      .INIT_28(256'h0000000000000000000000000000000000000000000000000000000000000000),
      .INIT_29(256'h0000000000000000000000000000000000000000000000000000000000000000),
      .INIT_2A(256'h0000000000000000000000000000000000000000000000000000000000000000),
      .INIT_2B(256'h0000000000000000000000000000000000000000000000000000000000000000),
      .INIT_2C(256'h0000000000000000000000000000000000000000000000000000000000000000),
      .INIT_2D(256'h0000000000000000000000000000000000000000000000000000000000000000),
      .INIT_2E(256'h0000000000000000000000000000000000000000000000000000000000000000),
      .INIT_2F(256'h0000000000000000000000000000000000000000000000000000000000000000),
      .INIT_30(256'h0000000000000000000000000000000000000000000000000000000000000000),
      .INIT_31(256'h0000000000000000000000000000000000000000000000000000000000000000),
      .INIT_32(256'h0000000000000000000000000000000000000000000000000000000000000000),
      .INIT_33(256'h0000000000000000000000000000000000000000000000000000000000000000),
      .INIT_34(256'h0000000000000000000000000000000000000000000000000000000000000000),
      .INIT_35(256'h0000000000000000000000000000000000000000000000000000000000000000),
      .INIT_36(256'h0000000000000000000000000000000000000000000000000000000000000000),
      .INIT_37(256'h0000000000000000000000000000000000000000000000000000000000000000),
      .INIT_38(256'h0000000000000000000000000000000000000000000000000000000000000000),
      .INIT_39(256'h0000000000000000000000000000000000000000000000000000000000000000),
      .INIT_3A(256'h0000000000000000000000000000000000000000000000000000000000000000),
      .INIT_3B(256'h0000000000000000000000000000000000000000000000000000000000000000),
      .INIT_3C(256'h0000000000000000000000000000000000000000000000000000000000000000),
      .INIT_3D(256'h0000000000000000000000000000000000000000000000000000000000000000),
      .INIT_3E(256'h0000000000000000000000000000000000000000000000000000000000000000),
      .INIT_3F(256'h0000000000000000000000000000000000000000000000000000000000000000)
   ) RAMB16_S2_inst (
      .DO(DO),      // 2-bit Data Output
      .ADDR(ADDR),  // 13-bit Address Input
      .CLK(CLK),    // Clock
      .DI(DI),      // 2-bit Data Input
      .EN(1'b1),    // RAM Enable Input
      .SSR(RESET),  // Synchronous Set/Reset Input
      .WE(WE)       // Write Enable Input
   );

endmodule
