# Supplementary material for: Fast 3D Imaging of Spine, Dendritic, and Neuronal Assemblies in Behaving Animals
Source: Neuron. 2016 Nov 23;92(4):723–38. doi: 10.1016/j.neuron.2016.10.002 (PMC5167293; doi:10.1016/j.neuron.2016.10.002)
Supplement: Data S1. Verilog Code of the Signal Generation — Related to Experimental Procedures. Signal generation and high-speed communication with the DAC chip performed by the FPGA (see also Figure S3). [file mmc15.zip › DDS_OUTPUT.v]

`timescale 1ns / 1ps
//////////////////////////////////////////////////////////////////////////////////
// Create Date:    2014.09.01.
// Design Name:    -
// Copyright: Gergely Katona & Balázs Rózsa
// Module Name:    DDS_OUTPUT
// Project Name:   AO5
// Description:    DDS Output 2 x 14 bit DDR LVDS (max. 2x1056MHz)
// Dependencies: 
// Revision:   1.00, 2014.09.01.
// Additional Comments: 
//////////////////////////////////////////////////////////////////////////////////
module DDS_OUTPUT(RESET,IORESET,IOCLK,IOCLK132,SERDESSTROBE,FREQIN,AMPIN,DADATA,DADCI_N,DADCI_P);

input RESET; //RESET sign
input IORESET; //I/O RESET sign (when IOCLK locked)
input IOCLK; //max. 1056MHz (2112MHz / 2)
input IOCLK132; //max. 132MHz I/O clock (1056MHz / 8)
input SERDESSTROBE; //OSERDES strobe sign
input [20:0] FREQIN; //21-bit frequency reg input
input [12:0] AMPIN; //13-bit amplitude reg input
output [55:0] DADATA; //DAC Data lines (Inverted connected on PCB)
output DADCI_P, DADCI_N; //D/A DCI (Inverted connected on PCB)

//module wires and registers
reg [13:0] MiddleVoltage; //DAQ output middle voltage (reference)
reg [20:0] PhaseReg; //21-bit phase register
wire [20:0] wPhaseA,wPhaseB,wPhaseC,wPhaseD,wPhaseE,wPhaseF,wPhaseG,wPhaseH,wPhaseI,wPhaseJ,wPhaseK,wPhaseL,wPhaseM,wPhaseN,wPhaseO,wPhaseP; //16x phase
reg [9:0] PhaseA,PhaseB,PhaseC,PhaseD,PhaseE,PhaseF,PhaseG,PhaseH,PhaseI,PhaseJ,PhaseK,PhaseL,PhaseM,PhaseN,PhaseO,PhaseP;
reg [12:0] sAMPIN;
wire [12:0] wSinA,wSinB,wSinC,wSinD,wSinE,wSinF,wSinG,wSinH,wSinI,wSinJ,wSinK,wSinL,wSinM,wSinN,wSinO,wSinP;
reg [13:0] SinA,SinB,SinC,SinD,SinE,SinF,SinG,SinH,SinI,SinJ,SinK,SinL,SinM,SinN,SinO,SinP;
reg [12:0] Amp;
wire [25:0] wAmpSinA,wAmpSinB,wAmpSinC,wAmpSinD,wAmpSinE,wAmpSinF,wAmpSinG,wAmpSinH,wAmpSinI,wAmpSinJ,wAmpSinK,wAmpSinL,wAmpSinM,wAmpSinN,wAmpSinO,wAmpSinP;
reg [13:0] AmpSinA,AmpSinB,AmpSinC,AmpSinD,AmpSinE,AmpSinF,AmpSinG,AmpSinH,AmpSinI,AmpSinJ,AmpSinK,AmpSinL,AmpSinM,AmpSinN,AmpSinO,AmpSinP;
reg [13:0] DacOutA,DacOutB,DacOutC,DacOutD,DacOutE,DacOutF,DacOutG,DacOutH,DacOutI,DacOutJ,DacOutK,DacOutL,DacOutM,DacOutN,DacOutO,DacOutP;
reg [7:0] DATA8_A0,DATA8_A1,DATA8_A2,DATA8_A3,DATA8_A4,DATA8_A5,DATA8_A6,DATA8_A7,DATA8_A8,DATA8_A9,DATA8_A10,DATA8_A11,DATA8_A12,DATA8_A13; //DAC data lines "DB0", LVDS (Inverted connected on PCB)
reg [7:0] DATA8_B0,DATA8_B1,DATA8_B2,DATA8_B3,DATA8_B4,DATA8_B5,DATA8_B6,DATA8_B7,DATA8_B8,DATA8_B9,DATA8_B10,DATA8_B11,DATA8_B12,DATA8_B13; //DAC data lines "DB1", LVDS (Inverted connected on PCB)

//phase 16x
assign wPhaseA = PhaseReg;
assign wPhaseB = PhaseReg + FREQIN[20:0];
assign wPhaseC = PhaseReg + {FREQIN[19:0],1'b0};
assign wPhaseD = PhaseReg + {FREQIN[19:0],1'b0} + FREQIN[20:0];
assign wPhaseE = PhaseReg + {FREQIN[18:0],2'b00};
assign wPhaseF = PhaseReg + {FREQIN[18:0],2'b00} + FREQIN[20:0];
assign wPhaseG = PhaseReg + {FREQIN[18:0],2'b00} + {FREQIN[19:0],1'b0};
assign wPhaseH = PhaseReg + {FREQIN[18:0],2'b00} + {FREQIN[19:0],1'b0} + FREQIN[20:0];
assign wPhaseI = PhaseReg + {FREQIN[17:0],3'b000};
assign wPhaseJ = PhaseReg + {FREQIN[17:0],3'b000} + FREQIN[20:0];
assign wPhaseK = PhaseReg + {FREQIN[17:0],3'b000} + {FREQIN[19:0],1'b0};
assign wPhaseL = PhaseReg + {FREQIN[17:0],3'b000} + {FREQIN[19:0],1'b0} + FREQIN[20:0];
assign wPhaseM = PhaseReg + {FREQIN[17:0],3'b000} + {FREQIN[18:0],2'b00};
assign wPhaseN = PhaseReg + {FREQIN[17:0],3'b000} + {FREQIN[18:0],2'b00} + FREQIN[20:0];
assign wPhaseO = PhaseReg + {FREQIN[17:0],3'b000} + {FREQIN[18:0],2'b00} + {FREQIN[19:0],1'b0};
assign wPhaseP = PhaseReg + {FREQIN[17:0],3'b000} + {FREQIN[18:0],2'b00} + {FREQIN[19:0],1'b0} + FREQIN[20:0];

//sin(x) 180 degrees 16x
SIN512x13_180 SIN_A(PhaseA[8:0],wSinA);
SIN512x13_180 SIN_B(PhaseB[8:0],wSinB);
SIN512x13_180 SIN_C(PhaseC[8:0],wSinC);
SIN512x13_180 SIN_D(PhaseD[8:0],wSinD);
SIN512x13_180 SIN_E(PhaseE[8:0],wSinE);
SIN512x13_180 SIN_F(PhaseF[8:0],wSinF);
SIN512x13_180 SIN_G(PhaseG[8:0],wSinG);
SIN512x13_180 SIN_H(PhaseH[8:0],wSinH);
SIN512x13_180 SIN_I(PhaseI[8:0],wSinI);
SIN512x13_180 SIN_J(PhaseJ[8:0],wSinJ);
SIN512x13_180 SIN_K(PhaseK[8:0],wSinK);
SIN512x13_180 SIN_L(PhaseL[8:0],wSinL);
SIN512x13_180 SIN_M(PhaseM[8:0],wSinM);
SIN512x13_180 SIN_N(PhaseN[8:0],wSinN);
SIN512x13_180 SIN_O(PhaseO[8:0],wSinO);
SIN512x13_180 SIN_P(PhaseP[8:0],wSinP);

//amplitude
assign wAmpSinA = SinA[12:0] * Amp;
assign wAmpSinB = SinB[12:0] * Amp;
assign wAmpSinC = SinC[12:0] * Amp;
assign wAmpSinD = SinD[12:0] * Amp;
assign wAmpSinE = SinE[12:0] * Amp;
assign wAmpSinF = SinF[12:0] * Amp;
assign wAmpSinG = SinG[12:0] * Amp;
assign wAmpSinH = SinH[12:0] * Amp;
assign wAmpSinI = SinI[12:0] * Amp;
assign wAmpSinJ = SinJ[12:0] * Amp;
assign wAmpSinK = SinK[12:0] * Amp;
assign wAmpSinL = SinL[12:0] * Amp;
assign wAmpSinM = SinM[12:0] * Amp;
assign wAmpSinN = SinN[12:0] * Amp;
assign wAmpSinO = SinO[12:0] * Amp;
assign wAmpSinP = SinP[12:0] * Amp;

//* SIN(x), 16 phases *
always @(posedge IOCLK132) begin
  //MiddleVoltage RESET logic
  if (IORESET) begin
	 if (MiddleVoltage!=0) MiddleVoltage <= MiddleVoltage - 1;
  end
  else begin
    if (MiddleVoltage!=14'h2000) MiddleVoltage <= MiddleVoltage + 1;
  end
  //Phase 16x
  if ((AMPIN==0) || (IORESET)) PhaseReg <= 0;
  else PhaseReg <= PhaseReg + {FREQIN[16:0],4'b0000};
  PhaseA <= wPhaseA[20:11];
  PhaseB <= wPhaseB[20:11];
  PhaseC <= wPhaseC[20:11];
  PhaseD <= wPhaseD[20:11];
  PhaseE <= wPhaseE[20:11];
  PhaseF <= wPhaseF[20:11];
  PhaseG <= wPhaseG[20:11];
  PhaseH <= wPhaseH[20:11];
  PhaseI <= wPhaseI[20:11];
  PhaseJ <= wPhaseJ[20:11];
  PhaseK <= wPhaseK[20:11];
  PhaseL <= wPhaseL[20:11];
  PhaseM <= wPhaseM[20:11];
  PhaseN <= wPhaseN[20:11];
  PhaseO <= wPhaseO[20:11];
  PhaseP <= wPhaseP[20:11];
  if (IORESET) sAMPIN <= 0;
  else sAMPIN <= AMPIN;
  //Convert SIN(x) 16x
  SinA <= {PhaseA[9],wSinA[12:0]};
  SinB <= {PhaseB[9],wSinB[12:0]};
  SinC <= {PhaseC[9],wSinC[12:0]};
  SinD <= {PhaseD[9],wSinD[12:0]};
  SinE <= {PhaseE[9],wSinE[12:0]};
  SinF <= {PhaseF[9],wSinF[12:0]};
  SinG <= {PhaseG[9],wSinG[12:0]};
  SinH <= {PhaseH[9],wSinH[12:0]};
  SinI <= {PhaseI[9],wSinI[12:0]};
  SinJ <= {PhaseJ[9],wSinJ[12:0]};
  SinK <= {PhaseK[9],wSinK[12:0]};
  SinL <= {PhaseL[9],wSinL[12:0]};
  SinM <= {PhaseM[9],wSinM[12:0]};
  SinN <= {PhaseN[9],wSinN[12:0]};
  SinO <= {PhaseO[9],wSinO[12:0]};
  SinP <= {PhaseP[9],wSinP[12:0]};
  Amp <= sAMPIN;
  //Add amplitude to SIN(x)
  AmpSinA <= {SinA[13],wAmpSinA[25:13]};
  AmpSinB <= {SinB[13],wAmpSinB[25:13]};
  AmpSinC <= {SinC[13],wAmpSinC[25:13]};
  AmpSinD <= {SinD[13],wAmpSinD[25:13]};
  AmpSinE <= {SinE[13],wAmpSinE[25:13]};
  AmpSinF <= {SinF[13],wAmpSinF[25:13]};
  AmpSinG <= {SinG[13],wAmpSinG[25:13]};
  AmpSinH <= {SinH[13],wAmpSinH[25:13]};
  AmpSinI <= {SinI[13],wAmpSinI[25:13]};
  AmpSinJ <= {SinJ[13],wAmpSinJ[25:13]};
  AmpSinK <= {SinK[13],wAmpSinK[25:13]};
  AmpSinL <= {SinL[13],wAmpSinL[25:13]};
  AmpSinM <= {SinM[13],wAmpSinM[25:13]};
  AmpSinN <= {SinN[13],wAmpSinN[25:13]};
  AmpSinO <= {SinO[13],wAmpSinO[25:13]};
  AmpSinP <= {SinP[13],wAmpSinP[25:13]};
  //Convert SIN(x) 180 to 360 degrees and set to output middle voltage
  if (AmpSinA[13]) DacOutA <= MiddleVoltage - {1'b0,AmpSinA[12:0]};
  else DacOutA <= MiddleVoltage + {1'b0,AmpSinA[12:0]};  
  if (AmpSinB[13]) DacOutB <= MiddleVoltage - {1'b0,AmpSinB[12:0]};
  else DacOutB <= MiddleVoltage + {1'b0,AmpSinB[12:0]};  
  if (AmpSinC[13]) DacOutC <= MiddleVoltage - {1'b0,AmpSinC[12:0]};
  else DacOutC <= MiddleVoltage + {1'b0,AmpSinC[12:0]};  
  if (AmpSinD[13]) DacOutD <= MiddleVoltage - {1'b0,AmpSinD[12:0]};
  else DacOutD <= MiddleVoltage + {1'b0,AmpSinD[12:0]};  
  if (AmpSinE[13]) DacOutE <= MiddleVoltage - {1'b0,AmpSinE[12:0]};
  else DacOutE <= MiddleVoltage + {1'b0,AmpSinE[12:0]};  
  if (AmpSinF[13]) DacOutF <= MiddleVoltage - {1'b0,AmpSinF[12:0]};
  else DacOutF <= MiddleVoltage + {1'b0,AmpSinF[12:0]};  
  if (AmpSinG[13]) DacOutG <= MiddleVoltage - {1'b0,AmpSinG[12:0]};
  else DacOutG <= MiddleVoltage + {1'b0,AmpSinG[12:0]};  
  if (AmpSinH[13]) DacOutH <= MiddleVoltage - {1'b0,AmpSinH[12:0]};
  else DacOutH <= MiddleVoltage + {1'b0,AmpSinH[12:0]};
  if (AmpSinI[13]) DacOutI <= MiddleVoltage - {1'b0,AmpSinI[12:0]};
  else DacOutI <= MiddleVoltage + {1'b0,AmpSinI[12:0]};  
  if (AmpSinJ[13]) DacOutJ <= MiddleVoltage - {1'b0,AmpSinJ[12:0]};
  else DacOutJ <= MiddleVoltage + {1'b0,AmpSinJ[12:0]};  
  if (AmpSinK[13]) DacOutK <= MiddleVoltage - {1'b0,AmpSinK[12:0]};
  else DacOutK <= MiddleVoltage + {1'b0,AmpSinK[12:0]};  
  if (AmpSinL[13]) DacOutL <= MiddleVoltage - {1'b0,AmpSinL[12:0]};
  else DacOutL <= MiddleVoltage + {1'b0,AmpSinL[12:0]};  
  if (AmpSinM[13]) DacOutM <= MiddleVoltage - {1'b0,AmpSinM[12:0]};
  else DacOutM <= MiddleVoltage + {1'b0,AmpSinM[12:0]};  
  if (AmpSinN[13]) DacOutN <= MiddleVoltage - {1'b0,AmpSinN[12:0]};
  else DacOutN <= MiddleVoltage + {1'b0,AmpSinN[12:0]};  
  if (AmpSinO[13]) DacOutO <= MiddleVoltage - {1'b0,AmpSinO[12:0]};
  else DacOutO <= MiddleVoltage + {1'b0,AmpSinO[12:0]};  
  if (AmpSinP[13]) DacOutP <= MiddleVoltage - {1'b0,AmpSinP[12:0]};
  else DacOutP <= MiddleVoltage + {1'b0,AmpSinP[12:0]};
  //DAC 2 x 14-bit OSERDES DDR LVDS data output (inverted!)
  DATA8_A0 <= {!DacOutO[0],!DacOutM[0],!DacOutK[0],!DacOutI[0],!DacOutG[0],!DacOutE[0],!DacOutC[0],!DacOutA[0]};
  DATA8_A1 <= {!DacOutO[1],!DacOutM[1],!DacOutK[1],!DacOutI[1],!DacOutG[1],!DacOutE[1],!DacOutC[1],!DacOutA[1]};
  DATA8_A2 <= {!DacOutO[2],!DacOutM[2],!DacOutK[2],!DacOutI[2],!DacOutG[2],!DacOutE[2],!DacOutC[2],!DacOutA[2]};
  DATA8_A3 <= {!DacOutO[3],!DacOutM[3],!DacOutK[3],!DacOutI[3],!DacOutG[3],!DacOutE[3],!DacOutC[3],!DacOutA[3]};
  DATA8_A4 <= {!DacOutO[4],!DacOutM[4],!DacOutK[4],!DacOutI[4],!DacOutG[4],!DacOutE[4],!DacOutC[4],!DacOutA[4]};
  DATA8_A5 <= {!DacOutO[5],!DacOutM[5],!DacOutK[5],!DacOutI[5],!DacOutG[5],!DacOutE[5],!DacOutC[5],!DacOutA[5]};
  DATA8_A6 <= {!DacOutO[6],!DacOutM[6],!DacOutK[6],!DacOutI[6],!DacOutG[6],!DacOutE[6],!DacOutC[6],!DacOutA[6]};
  DATA8_A7 <= {!DacOutO[7],!DacOutM[7],!DacOutK[7],!DacOutI[7],!DacOutG[7],!DacOutE[7],!DacOutC[7],!DacOutA[7]};
  DATA8_A8 <= {!DacOutO[8],!DacOutM[8],!DacOutK[8],!DacOutI[8],!DacOutG[8],!DacOutE[8],!DacOutC[8],!DacOutA[8]};
  DATA8_A9 <= {!DacOutO[9],!DacOutM[9],!DacOutK[9],!DacOutI[9],!DacOutG[9],!DacOutE[9],!DacOutC[9],!DacOutA[9]};
  DATA8_A10 <= {!DacOutO[10],!DacOutM[10],!DacOutK[10],!DacOutI[10],!DacOutG[10],!DacOutE[10],!DacOutC[10],!DacOutA[10]};
  DATA8_A11 <= {!DacOutO[11],!DacOutM[11],!DacOutK[11],!DacOutI[11],!DacOutG[11],!DacOutE[11],!DacOutC[11],!DacOutA[11]};
  DATA8_A12 <= {!DacOutO[12],!DacOutM[12],!DacOutK[12],!DacOutI[12],!DacOutG[12],!DacOutE[12],!DacOutC[12],!DacOutA[12]};
  DATA8_A13 <= {!DacOutO[13],!DacOutM[13],!DacOutK[13],!DacOutI[13],!DacOutG[13],!DacOutE[13],!DacOutC[13],!DacOutA[13]};
  DATA8_B0 <= {!DacOutP[0],!DacOutN[0],!DacOutL[0],!DacOutJ[0],!DacOutH[0],!DacOutF[0],!DacOutD[0],!DacOutB[0]};
  DATA8_B1 <= {!DacOutP[1],!DacOutN[1],!DacOutL[1],!DacOutJ[1],!DacOutH[1],!DacOutF[1],!DacOutD[1],!DacOutB[1]};
  DATA8_B2 <= {!DacOutP[2],!DacOutN[2],!DacOutL[2],!DacOutJ[2],!DacOutH[2],!DacOutF[2],!DacOutD[2],!DacOutB[2]};
  DATA8_B3 <= {!DacOutP[3],!DacOutN[3],!DacOutL[3],!DacOutJ[3],!DacOutH[3],!DacOutF[3],!DacOutD[3],!DacOutB[3]};
  DATA8_B4 <= {!DacOutP[4],!DacOutN[4],!DacOutL[4],!DacOutJ[4],!DacOutH[4],!DacOutF[4],!DacOutD[4],!DacOutB[4]};
  DATA8_B5 <= {!DacOutP[5],!DacOutN[5],!DacOutL[5],!DacOutJ[5],!DacOutH[5],!DacOutF[5],!DacOutD[5],!DacOutB[5]};
  DATA8_B6 <= {!DacOutP[6],!DacOutN[6],!DacOutL[6],!DacOutJ[6],!DacOutH[6],!DacOutF[6],!DacOutD[6],!DacOutB[6]};
  DATA8_B7 <= {!DacOutP[7],!DacOutN[7],!DacOutL[7],!DacOutJ[7],!DacOutH[7],!DacOutF[7],!DacOutD[7],!DacOutB[7]};
  DATA8_B8 <= {!DacOutP[8],!DacOutN[8],!DacOutL[8],!DacOutJ[8],!DacOutH[8],!DacOutF[8],!DacOutD[8],!DacOutB[8]};
  DATA8_B9 <= {!DacOutP[9],!DacOutN[9],!DacOutL[9],!DacOutJ[9],!DacOutH[9],!DacOutF[9],!DacOutD[9],!DacOutB[9]};
  DATA8_B10 <= {!DacOutP[10],!DacOutN[10],!DacOutL[10],!DacOutJ[10],!DacOutH[10],!DacOutF[10],!DacOutD[10],!DacOutB[10]};
  DATA8_B11 <= {!DacOutP[11],!DacOutN[11],!DacOutL[11],!DacOutJ[11],!DacOutH[11],!DacOutF[11],!DacOutD[11],!DacOutB[11]};
  DATA8_B12 <= {!DacOutP[12],!DacOutN[12],!DacOutL[12],!DacOutJ[12],!DacOutH[12],!DacOutF[12],!DacOutD[12],!DacOutB[12]};
  DATA8_B13 <= {!DacOutP[13],!DacOutN[13],!DacOutL[13],!DacOutJ[13],!DacOutH[13],!DacOutF[13],!DacOutD[13],!DacOutB[13]};
end

//DCI clock
wire [7:0] DCIDATA8; //clock pattern

assign DCIDATA8 = 8'b10101010;

OSERDES_8to1_DDR_LVDS OSERDES_8to1_DDR_LVDS_DCI(RESET,IOCLK,IOCLK132,SERDESSTROBE,DCIDATA8,DADCI_N,DADCI_P); //DADCI, LVDS (Inverted connected on PCB)

//DAC 2 x 14-bit DDR LVDS data output
OSERDES_8to1_DDR_LVDS OSERDES_8to1_DDR_LVDS_A0(RESET,IOCLK,IOCLK132,SERDESSTROBE,DATA8_A0,DADATA[1],DADATA[0]); //DATA_A0, LVDS (Inverted connected on PCB)
OSERDES_8to1_DDR_LVDS OSERDES_8to1_DDR_LVDS_A1(RESET,IOCLK,IOCLK132,SERDESSTROBE,DATA8_A1,DADATA[3],DADATA[2]); //DATA_A1, LVDS (Inverted connected on PCB)
OSERDES_8to1_DDR_LVDS OSERDES_8to1_DDR_LVDS_A2(RESET,IOCLK,IOCLK132,SERDESSTROBE,DATA8_A2,DADATA[5],DADATA[4]); //DATA_A2, LVDS (Inverted connected on PCB)
OSERDES_8to1_DDR_LVDS OSERDES_8to1_DDR_LVDS_A3(RESET,IOCLK,IOCLK132,SERDESSTROBE,DATA8_A3,DADATA[7],DADATA[6]); //DATA_A3, LVDS (Inverted connected on PCB)
OSERDES_8to1_DDR_LVDS OSERDES_8to1_DDR_LVDS_A4(RESET,IOCLK,IOCLK132,SERDESSTROBE,DATA8_A4,DADATA[9],DADATA[8]); //DATA_A4, LVDS (Inverted connected on PCB)
OSERDES_8to1_DDR_LVDS OSERDES_8to1_DDR_LVDS_A5(RESET,IOCLK,IOCLK132,SERDESSTROBE,DATA8_A5,DADATA[11],DADATA[10]); //DATA_A5, LVDS (Inverted connected on PCB)
OSERDES_8to1_DDR_LVDS OSERDES_8to1_DDR_LVDS_A6(RESET,IOCLK,IOCLK132,SERDESSTROBE,DATA8_A6,DADATA[13],DADATA[12]); //DATA_A6, LVDS (Inverted connected on PCB)
OSERDES_8to1_DDR_LVDS OSERDES_8to1_DDR_LVDS_A7(RESET,IOCLK,IOCLK132,SERDESSTROBE,DATA8_A7,DADATA[15],DADATA[14]); //DATA_A7, LVDS (Inverted connected on PCB)
OSERDES_8to1_DDR_LVDS OSERDES_8to1_DDR_LVDS_A8(RESET,IOCLK,IOCLK132,SERDESSTROBE,DATA8_A8,DADATA[17],DADATA[16]); //DATA_A8, LVDS (Inverted connected on PCB)
OSERDES_8to1_DDR_LVDS OSERDES_8to1_DDR_LVDS_A9(RESET,IOCLK,IOCLK132,SERDESSTROBE,DATA8_A9,DADATA[19],DADATA[18]); //DATA_A9, LVDS (Inverted connected on PCB)
OSERDES_8to1_DDR_LVDS OSERDES_8to1_DDR_LVDS_A10(RESET,IOCLK,IOCLK132,SERDESSTROBE,DATA8_A10,DADATA[21],DADATA[20]); //DATA_A10, LVDS (Inverted connected on PCB)
OSERDES_8to1_DDR_LVDS OSERDES_8to1_DDR_LVDS_A11(RESET,IOCLK,IOCLK132,SERDESSTROBE,DATA8_A11,DADATA[23],DADATA[22]); //DATA_A11, LVDS (Inverted connected on PCB)
OSERDES_8to1_DDR_LVDS OSERDES_8to1_DDR_LVDS_A12(RESET,IOCLK,IOCLK132,SERDESSTROBE,DATA8_A12,DADATA[25],DADATA[24]); //DATA_A12, LVDS (Inverted connected on PCB)
OSERDES_8to1_DDR_LVDS OSERDES_8to1_DDR_LVDS_A13(RESET,IOCLK,IOCLK132,SERDESSTROBE,DATA8_A13,DADATA[27],DADATA[26]); //DATA_A13, LVDS (Inverted connected on PCB)

OSERDES_8to1_DDR_LVDS OSERDES_8to1_DDR_LVDS_B0(RESET,IOCLK,IOCLK132,SERDESSTROBE,DATA8_B0,DADATA[29],DADATA[28]); //DATA_A0, LVDS (Inverted connected on PCB)
OSERDES_8to1_DDR_LVDS OSERDES_8to1_DDR_LVDS_B1(RESET,IOCLK,IOCLK132,SERDESSTROBE,DATA8_B1,DADATA[31],DADATA[30]); //DATA_A1, LVDS (Inverted connected on PCB)
OSERDES_8to1_DDR_LVDS OSERDES_8to1_DDR_LVDS_B2(RESET,IOCLK,IOCLK132,SERDESSTROBE,DATA8_B2,DADATA[33],DADATA[32]); //DATA_A2, LVDS (Inverted connected on PCB)
OSERDES_8to1_DDR_LVDS OSERDES_8to1_DDR_LVDS_B3(RESET,IOCLK,IOCLK132,SERDESSTROBE,DATA8_B3,DADATA[35],DADATA[34]); //DATA_A3, LVDS (Inverted connected on PCB)
OSERDES_8to1_DDR_LVDS OSERDES_8to1_DDR_LVDS_B4(RESET,IOCLK,IOCLK132,SERDESSTROBE,DATA8_B4,DADATA[37],DADATA[36]); //DATA_A4, LVDS (Inverted connected on PCB)
OSERDES_8to1_DDR_LVDS OSERDES_8to1_DDR_LVDS_B5(RESET,IOCLK,IOCLK132,SERDESSTROBE,DATA8_B5,DADATA[39],DADATA[38]); //DATA_A5, LVDS (Inverted connected on PCB)
OSERDES_8to1_DDR_LVDS OSERDES_8to1_DDR_LVDS_B6(RESET,IOCLK,IOCLK132,SERDESSTROBE,DATA8_B6,DADATA[41],DADATA[40]); //DATA_A6, LVDS (Inverted connected on PCB)
OSERDES_8to1_DDR_LVDS OSERDES_8to1_DDR_LVDS_B7(RESET,IOCLK,IOCLK132,SERDESSTROBE,DATA8_B7,DADATA[43],DADATA[42]); //DATA_A7, LVDS (Inverted connected on PCB)
OSERDES_8to1_DDR_LVDS OSERDES_8to1_DDR_LVDS_B8(RESET,IOCLK,IOCLK132,SERDESSTROBE,DATA8_B8,DADATA[45],DADATA[44]); //DATA_A8, LVDS (Inverted connected on PCB)
OSERDES_8to1_DDR_LVDS OSERDES_8to1_DDR_LVDS_B9(RESET,IOCLK,IOCLK132,SERDESSTROBE,DATA8_B9,DADATA[47],DADATA[46]); //DATA_A9, LVDS (Inverted connected on PCB)
OSERDES_8to1_DDR_LVDS OSERDES_8to1_DDR_LVDS_B10(RESET,IOCLK,IOCLK132,SERDESSTROBE,DATA8_B10,DADATA[49],DADATA[48]); //DATA_A10, LVDS (Inverted connected on PCB)
OSERDES_8to1_DDR_LVDS OSERDES_8to1_DDR_LVDS_B11(RESET,IOCLK,IOCLK132,SERDESSTROBE,DATA8_B11,DADATA[51],DADATA[50]); //DATA_A11, LVDS (Inverted connected on PCB)
OSERDES_8to1_DDR_LVDS OSERDES_8to1_DDR_LVDS_B12(RESET,IOCLK,IOCLK132,SERDESSTROBE,DATA8_B12,DADATA[53],DADATA[52]); //DATA_A12, LVDS (Inverted connected on PCB)
OSERDES_8to1_DDR_LVDS OSERDES_8to1_DDR_LVDS_B13(RESET,IOCLK,IOCLK132,SERDESSTROBE,DATA8_B13,DADATA[55],DADATA[54]); //DATA_A13, LVDS (Inverted connected on PCB)

endmodule
