# Supplementary material for: Fast 3D Imaging of Spine, Dendritic, and Neuronal Assemblies in Behaving Animals
Source: Neuron. 2016 Nov 23;92(4):723–38. doi: 10.1016/j.neuron.2016.10.002 (PMC5167293; doi:10.1016/j.neuron.2016.10.002)
Supplement: Data S1. Verilog Code of the Signal Generation — Related to Experimental Procedures. Signal generation and high-speed communication with the DAC chip performed by the FPGA (see also Figure S3). [file mmc15.zip › OSERDES_8to1_DDR_LVDS.v]

`timescale 1ns / 1ps
//////////////////////////////////////////////////////////////////////////////////
// Create Date:    2014.08.28.
// Design Name:    -
// Copyright: Gergely Katona & Balázs Rózsa
// Module Name:    OSERDES_8to1_DDR_LVDS
// Project Name:   AO5
// Description:    1 bit OSERDES 8 to 1 bit DDR LVDS TXD (max. 1056MHz, LSB first)
// Dependencies: 
// Revision:   1.00, 2014.08.28.
// Additional Comments: 
//////////////////////////////////////////////////////////////////////////////////
module OSERDES_8to1_DDR_LVDS(RESET,IOCLK,DIVCLK,SERDESSTROBE,DATA8,TX_P,TX_N);

input RESET;
input IOCLK;
input DIVCLK;
input SERDESSTROBE;
input [7:0] DATA8;
output TX_P;
output TX_N;

//module wires and registers
wire CASCADE_DI,CASCADE_TI,CASCADE_DO,CASCADE_TO;
wire TXD;

OSERDES2 #(
      .BYPASS_GCLK_FF("FALSE"),     // Bypass CLKDIV synchronization registers (TRUE/FALSE)
      .DATA_RATE_OQ("SDR"),         // Output Data Rate ("SDR" or "DDR")
      .DATA_RATE_OT("SDR"),         // 3-state Data Rate ("SDR" or "DDR")
      .DATA_WIDTH(8),               // Parallel data width (2-8)
      .OUTPUT_MODE("SINGLE_ENDED"), // "SINGLE_ENDED" or "DIFFERENTIAL" 
      .SERDES_MODE("MASTER"),       // "NONE", "MASTER" or "SLAVE" 
      .TRAIN_PATTERN(0) )           // Training Pattern (0-15)
   OSERDES2_MASTER(
      .OQ(TXD),              // 1-bit output: Data output to pad or IODELAY2
      .SHIFTOUT1(CASCADE_DI),// 1-bit output: Cascade data output
      .SHIFTOUT2(CASCADE_TI),// 1-bit output: Cascade 3-state output
      .SHIFTOUT3(),          // 1-bit output: Cascade differential data output
      .SHIFTOUT4(),          // 1-bit output: Cascade differential 3-state output
      .TQ(),                 // 1-bit output: 3-state output to pad or IODELAY2
      .CLK0(IOCLK),          // 1-bit input: I/O clock input
      .CLK1(),               // 1-bit input: Secondary I/O clock input
      .CLKDIV(DIVCLK),       // 1-bit input: Logic domain clock input
      // D1 - D4: 1-bit (each) input: Parallel data inputs
      .D1(DATA8[4]),
      .D2(DATA8[5]),
      .D3(DATA8[6]),
      .D4(DATA8[7]),
      .IOCE(SERDESSTROBE),   // 1-bit input: Data strobe input
      .OCE(1'b1),            // 1-bit input: Clock enable input
      .RST(RESET),           // 1-bit input: Asynchronous reset input
      .SHIFTIN1(1'b1),       // 1-bit input: Cascade data input
      .SHIFTIN2(1'b1),       // 1-bit input: Cascade 3-state input
      .SHIFTIN3(CASCADE_DO), // 1-bit input: Cascade differential data input
      .SHIFTIN4(CASCADE_TO), // 1-bit input: Cascade differential 3-state input
      // T1 - T4: 1-bit (each) input: 3-state control inputs
      .T1(1'b0),
      .T2(1'b0),
      .T3(1'b0),
      .T4(1'b0),
      .TCE(1'b1),             // 1-bit input: 3-state clock enable input
      .TRAIN(1'b0)            // 1-bit input: Training pattern enable input
   );

OSERDES2 #(
      .BYPASS_GCLK_FF("FALSE"),     // Bypass CLKDIV synchronization registers (TRUE/FALSE)
      .DATA_RATE_OQ("SDR"),         // Output Data Rate ("SDR" or "DDR")
      .DATA_RATE_OT("SDR"),         // 3-state Data Rate ("SDR" or "DDR")
      .DATA_WIDTH(8),               // Parallel data width (2-8)
      .OUTPUT_MODE("SINGLE_ENDED"), // "SINGLE_ENDED" or "DIFFERENTIAL" 
      .SERDES_MODE("SLAVE"),        // "NONE", "MASTER" or "SLAVE" 
      .TRAIN_PATTERN(0) )           // Training Pattern (0-15)
   OSERDES2_SLAVE(
      .OQ(),                 // 1-bit output: Data output to pad or IODELAY2
      .SHIFTOUT1(),          // 1-bit output: Cascade data output
      .SHIFTOUT2(),          // 1-bit output: Cascade 3-state output
      .SHIFTOUT3(CASCADE_DO),// 1-bit output: Cascade differential data output
      .SHIFTOUT4(CASCADE_TO),// 1-bit output: Cascade differential 3-state output
      .TQ(),                 // 1-bit output: 3-state output to pad or IODELAY2
      .CLK0(IOCLK),          // 1-bit input: I/O clock input
      .CLK1(),               // 1-bit input: Secondary I/O clock input
      .CLKDIV(DIVCLK),       // 1-bit input: Logic domain clock input
      // D1 - D4: 1-bit (each) input: Parallel data inputs
      .D1(DATA8[0]),
      .D2(DATA8[1]),
      .D3(DATA8[2]),
      .D4(DATA8[3]),
      .IOCE(SERDESSTROBE),   // 1-bit input: Data strobe input
      .OCE(1'b1),            // 1-bit input: Clock enable input
      .RST(RESET),           // 1-bit input: Asynchronous reset input
      .SHIFTIN1(CASCADE_DI), // 1-bit input: Cascade data input
      .SHIFTIN2(CASCADE_TI), // 1-bit input: Cascade 3-state input
      .SHIFTIN3(1'b1),       // 1-bit input: Cascade differential data input
      .SHIFTIN4(1'b1),       // 1-bit input: Cascade differential 3-state input
      // T1 - T4: 1-bit (each) input: 3-state control inputs
      .T1(1'b0),
      .T2(1'b0),
      .T3(1'b0),
      .T4(1'b0),
      .TCE(1'b1),             // 1-bit input: 3-state clock enable input
      .TRAIN(1'b0)            // 1-bit input: Training pattern enable input
   );

OBUFDS #(.IOSTANDARD("LVDS_25")) OBUFDS_TXD(.O(TX_P),.OB(TX_N),.I(TXD));

endmodule
