# Supplementary material for: Fast 3D Imaging of Spine, Dendritic, and Neuronal Assemblies in Behaving Animals
Source: Neuron. 2016 Nov 23;92(4):723–38. doi: 10.1016/j.neuron.2016.10.002 (PMC5167293; doi:10.1016/j.neuron.2016.10.002)
Supplement: Data S1. Verilog Code of the Signal Generation — Related to Experimental Procedures. Signal generation and high-speed communication with the DAC chip performed by the FPGA (see also Figure S3). [file mmc15.zip › SIN256x13_90.v]

`timescale 1ns / 1ps
//////////////////////////////////////////////////////////////////////////////////
// Create Date:    2014.09.10.
// Design Name:    -
// Copyright: Gergely Katona & Bal�zs R�zsa
// Module Name:    SIN256x13_90
// Project Name:   AO5
// Description:    Sinus table, 256x13 bit @ 90�
// Dependencies: 
// Revision:   1.00, 2014.09.10.
// Additional Comments: 
//////////////////////////////////////////////////////////////////////////////////
module SIN256x13_90(PHASE,DATAOUT13);

input [7:0] PHASE;
output [12:0] DATAOUT13;

wire [12:0] wDataOut0,wDataOut1,wDataOut2,wDataOut3;

assign DATAOUT13 = (PHASE[7:6]==2'h0) ? (wDataOut0) : (13'hZZZZ);
assign DATAOUT13 = (PHASE[7:6]==2'h1) ? (wDataOut1) : (13'hZZZZ);
assign DATAOUT13 = (PHASE[7:6]==2'h2) ? (wDataOut2) : (13'hZZZZ);
assign DATAOUT13 = (PHASE[7:6]==2'h3) ? (wDataOut3) : (13'hZZZZ);

ROM64X1 #(.INIT(64'h0000000000000000)) ROM64X1_A12 (.O(wDataOut0[12]),.A0(PHASE[0]),.A1(PHASE[1]),.A2(PHASE[2]),.A3(PHASE[3]),.A4(PHASE[4]),.A5(PHASE[5]));
ROM64X1 #(.INIT(64'hFFFFFE0000000000)) ROM64X1_A11 (.O(wDataOut0[11]),.A0(PHASE[0]),.A1(PHASE[1]),.A2(PHASE[2]),.A3(PHASE[3]),.A4(PHASE[4]),.A5(PHASE[5]));
ROM64X1 #(.INIT(64'h800001FFFFF00000)) ROM64X1_A10 (.O(wDataOut0[10]),.A0(PHASE[0]),.A1(PHASE[1]),.A2(PHASE[2]),.A3(PHASE[3]),.A4(PHASE[4]),.A5(PHASE[5]));
ROM64X1 #(.INIT(64'h7FF001FF800FFC00)) ROM64X1_A9 (.O(wDataOut0[9]),.A0(PHASE[0]),.A1(PHASE[1]),.A2(PHASE[2]),.A3(PHASE[3]),.A4(PHASE[4]),.A5(PHASE[5]));
ROM64X1 #(.INIT(64'h7E0FC1F07C0F83E0)) ROM64X1_A8 (.O(wDataOut0[8]),.A0(PHASE[0]),.A1(PHASE[1]),.A2(PHASE[2]),.A3(PHASE[3]),.A4(PHASE[4]),.A5(PHASE[5]));
ROM64X1 #(.INIT(64'h71CE318E738C6318)) ROM64X1_A7 (.O(wDataOut0[7]),.A0(PHASE[0]),.A1(PHASE[1]),.A2(PHASE[2]),.A3(PHASE[3]),.A4(PHASE[4]),.A5(PHASE[5]));
ROM64X1 #(.INIT(64'h692D2D696B4A5AD6)) ROM64X1_A6 (.O(wDataOut0[6]),.A0(PHASE[0]),.A1(PHASE[1]),.A2(PHASE[2]),.A3(PHASE[3]),.A4(PHASE[4]),.A5(PHASE[5]));
ROM64X1 #(.INIT(64'hCC9998CCCE67319C)) ROM64X1_A5 (.O(wDataOut0[5]),.A0(PHASE[0]),.A1(PHASE[1]),.A2(PHASE[2]),.A3(PHASE[3]),.A4(PHASE[4]),.A5(PHASE[5]));
ROM64X1 #(.INIT(64'h55AAA95552A952AD)) ROM64X1_A4 (.O(wDataOut0[4]),.A0(PHASE[0]),.A1(PHASE[1]),.A2(PHASE[2]),.A3(PHASE[3]),.A4(PHASE[4]),.A5(PHASE[5]));
ROM64X1 #(.INIT(64'h7F0003FE0783C787)) ROM64X1_A3 (.O(wDataOut0[3]),.A0(PHASE[0]),.A1(PHASE[1]),.A2(PHASE[2]),.A3(PHASE[3]),.A4(PHASE[4]),.A5(PHASE[5]));
ROM64X1 #(.INIT(64'h8F0003E1C6733664)) ROM64X1_A2 (.O(wDataOut0[2]),.A0(PHASE[0]),.A1(PHASE[1]),.A2(PHASE[2]),.A3(PHASE[3]),.A4(PHASE[4]),.A5(PHASE[5]));
ROM64X1 #(.INIT(64'hB3078399254AAD56)) ROM64X1_A1 (.O(wDataOut0[1]),.A0(PHASE[0]),.A1(PHASE[1]),.A2(PHASE[2]),.A3(PHASE[3]),.A4(PHASE[4]),.A5(PHASE[5]));
ROM64X1 #(.INIT(64'hD5387355B1E007C3)) ROM64X1_A0 (.O(wDataOut0[0]),.A0(PHASE[0]),.A1(PHASE[1]),.A2(PHASE[2]),.A3(PHASE[3]),.A4(PHASE[4]),.A5(PHASE[5]));

ROM64X1 #(.INIT(64'hFFFFFFFFFFE00000)) ROM64X1_B12 (.O(wDataOut1[12]),.A0(PHASE[0]),.A1(PHASE[1]),.A2(PHASE[2]),.A3(PHASE[3]),.A4(PHASE[4]),.A5(PHASE[5]));
ROM64X1 #(.INIT(64'h00000000001FFFFF)) ROM64X1_B11 (.O(wDataOut1[11]),.A0(PHASE[0]),.A1(PHASE[1]),.A2(PHASE[2]),.A3(PHASE[3]),.A4(PHASE[4]),.A5(PHASE[5]));
ROM64X1 #(.INIT(64'hFFFFC000001FFFFF)) ROM64X1_B10 (.O(wDataOut1[10]),.A0(PHASE[0]),.A1(PHASE[1]),.A2(PHASE[2]),.A3(PHASE[3]),.A4(PHASE[4]),.A5(PHASE[5]));
ROM64X1 #(.INIT(64'hF0003FFE001FFC00)) ROM64X1_B9 (.O(wDataOut1[9]),.A0(PHASE[0]),.A1(PHASE[1]),.A2(PHASE[2]),.A3(PHASE[3]),.A4(PHASE[4]),.A5(PHASE[5]));
ROM64X1 #(.INIT(64'h0FE03F01F81F03F0)) ROM64X1_B8 (.O(wDataOut1[8]),.A0(PHASE[0]),.A1(PHASE[1]),.A2(PHASE[2]),.A3(PHASE[3]),.A4(PHASE[4]),.A5(PHASE[5]));
ROM64X1 #(.INIT(64'h8F1E38F1C71CE38E)) ROM64X1_B7 (.O(wDataOut1[7]),.A0(PHASE[0]),.A1(PHASE[1]),.A2(PHASE[2]),.A3(PHASE[3]),.A4(PHASE[4]),.A5(PHASE[5]));
ROM64X1 #(.INIT(64'h6CD936C92492DB49)) ROM64X1_B6 (.O(wDataOut1[6]),.A0(PHASE[0]),.A1(PHASE[1]),.A2(PHASE[2]),.A3(PHASE[3]),.A4(PHASE[4]),.A5(PHASE[5]));
ROM64X1 #(.INIT(64'h5A95A5A49249B26C)) ROM64X1_B5 (.O(wDataOut1[5]),.A0(PHASE[0]),.A1(PHASE[1]),.A2(PHASE[2]),.A3(PHASE[3]),.A4(PHASE[4]),.A5(PHASE[5]));
ROM64X1 #(.INIT(64'h0E38CCC9B6D2D6A5)) ROM64X1_B4 (.O(wDataOut1[4]),.A0(PHASE[0]),.A1(PHASE[1]),.A2(PHASE[2]),.A3(PHASE[3]),.A4(PHASE[4]),.A5(PHASE[5]));
ROM64X1 #(.INIT(64'hCDB4AAAD6D9B9C70)) ROM64X1_B3 (.O(wDataOut1[3]),.A0(PHASE[0]),.A1(PHASE[1]),.A2(PHASE[2]),.A3(PHASE[3]),.A4(PHASE[4]),.A5(PHASE[5]));
ROM64X1 #(.INIT(64'hAB660F0724ACADB3)) ROM64X1_B2 (.O(wDataOut1[2]),.A0(PHASE[0]),.A1(PHASE[1]),.A2(PHASE[2]),.A3(PHASE[3]),.A4(PHASE[4]),.A5(PHASE[5]));
ROM64X1 #(.INIT(64'hF9AA70E4B679E6D5)) ROM64X1_B1 (.O(wDataOut1[1]),.A0(PHASE[0]),.A1(PHASE[1]),.A2(PHASE[2]),.A3(PHASE[3]),.A4(PHASE[4]),.A5(PHASE[5]));
ROM64X1 #(.INIT(64'h057CB0D61BB9D580)) ROM64X1_B0 (.O(wDataOut1[0]),.A0(PHASE[0]),.A1(PHASE[1]),.A2(PHASE[2]),.A3(PHASE[3]),.A4(PHASE[4]),.A5(PHASE[5]));

ROM64X1 #(.INIT(64'hFFFFFFFFFFFFFFFF)) ROM64X1_C12 (.O(wDataOut2[12]),.A0(PHASE[0]),.A1(PHASE[1]),.A2(PHASE[2]),.A3(PHASE[3]),.A4(PHASE[4]),.A5(PHASE[5]));
ROM64X1 #(.INIT(64'hFFFFFFFFFFFFFC00)) ROM64X1_C11 (.O(wDataOut2[11]),.A0(PHASE[0]),.A1(PHASE[1]),.A2(PHASE[2]),.A3(PHASE[3]),.A4(PHASE[4]),.A5(PHASE[5]));
ROM64X1 #(.INIT(64'hFFFFC000000003FF)) ROM64X1_C10 (.O(wDataOut2[10]),.A0(PHASE[0]),.A1(PHASE[1]),.A2(PHASE[2]),.A3(PHASE[3]),.A4(PHASE[4]),.A5(PHASE[5]));
ROM64X1 #(.INIT(64'h00003FFFF80003FF)) ROM64X1_C9 (.O(wDataOut2[9]),.A0(PHASE[0]),.A1(PHASE[1]),.A2(PHASE[2]),.A3(PHASE[3]),.A4(PHASE[4]),.A5(PHASE[5]));
ROM64X1 #(.INIT(64'hFE003FF007FC03F8)) ROM64X1_C8 (.O(wDataOut2[8]),.A0(PHASE[0]),.A1(PHASE[1]),.A2(PHASE[2]),.A3(PHASE[3]),.A4(PHASE[4]),.A5(PHASE[5]));
ROM64X1 #(.INIT(64'h81F83E0F87C3C3C7)) ROM64X1_C7 (.O(wDataOut2[7]),.A0(PHASE[0]),.A1(PHASE[1]),.A2(PHASE[2]),.A3(PHASE[3]),.A4(PHASE[4]),.A5(PHASE[5]));
ROM64X1 #(.INIT(64'h71C739CE67333326)) ROM64X1_C6 (.O(wDataOut2[6]),.A0(PHASE[0]),.A1(PHASE[1]),.A2(PHASE[2]),.A3(PHASE[3]),.A4(PHASE[4]),.A5(PHASE[5]));
ROM64X1 #(.INIT(64'h4DB4B5AD56AAAAB5)) ROM64X1_C5 (.O(wDataOut2[5]),.A0(PHASE[0]),.A1(PHASE[1]),.A2(PHASE[2]),.A3(PHASE[3]),.A4(PHASE[4]),.A5(PHASE[5]));
ROM64X1 #(.INIT(64'h692667387C00001F)) ROM64X1_C4 (.O(wDataOut2[4]),.A0(PHASE[0]),.A1(PHASE[1]),.A2(PHASE[2]),.A3(PHASE[3]),.A4(PHASE[4]),.A5(PHASE[5]));
ROM64X1 #(.INIT(64'h324AAB498C1FFE1C)) ROM64X1_C3 (.O(wDataOut2[3]),.A0(PHASE[0]),.A1(PHASE[1]),.A2(PHASE[2]),.A3(PHASE[3]),.A4(PHASE[4]),.A5(PHASE[5]));
ROM64X1 #(.INIT(64'hAB61E192B4E1C192)) ROM64X1_C2 (.O(wDataOut2[2]),.A0(PHASE[0]),.A1(PHASE[1]),.A2(PHASE[2]),.A3(PHASE[3]),.A4(PHASE[4]),.A5(PHASE[5]));
ROM64X1 #(.INIT(64'hF9A61958196E3959)) ROM64X1_C1 (.O(wDataOut2[1]),.A0(PHASE[0]),.A1(PHASE[1]),.A2(PHASE[2]),.A3(PHASE[3]),.A4(PHASE[4]),.A5(PHASE[5]));
ROM64X1 #(.INIT(64'h250A15C89436340A)) ROM64X1_C0 (.O(wDataOut2[0]),.A0(PHASE[0]),.A1(PHASE[1]),.A2(PHASE[2]),.A3(PHASE[3]),.A4(PHASE[4]),.A5(PHASE[5]));

ROM64X1 #(.INIT(64'hFFFFFFFFFFFFFFFF)) ROM64X1_D12 (.O(wDataOut3[12]),.A0(PHASE[0]),.A1(PHASE[1]),.A2(PHASE[2]),.A3(PHASE[3]),.A4(PHASE[4]),.A5(PHASE[5]));
ROM64X1 #(.INIT(64'hFFFFFFFFFFFFFFFF)) ROM64X1_D11 (.O(wDataOut3[11]),.A0(PHASE[0]),.A1(PHASE[1]),.A2(PHASE[2]),.A3(PHASE[3]),.A4(PHASE[4]),.A5(PHASE[5]));
ROM64X1 #(.INIT(64'hFFFFFFFFFFFFFFFF)) ROM64X1_D10 (.O(wDataOut3[10]),.A0(PHASE[0]),.A1(PHASE[1]),.A2(PHASE[2]),.A3(PHASE[3]),.A4(PHASE[4]),.A5(PHASE[5]));
ROM64X1 #(.INIT(64'hFFFFFFFFFFFFFFC0)) ROM64X1_D9 (.O(wDataOut3[9]),.A0(PHASE[0]),.A1(PHASE[1]),.A2(PHASE[2]),.A3(PHASE[3]),.A4(PHASE[4]),.A5(PHASE[5]));
ROM64X1 #(.INIT(64'hFFFFFFFFFF80003F)) ROM64X1_D8 (.O(wDataOut3[8]),.A0(PHASE[0]),.A1(PHASE[1]),.A2(PHASE[2]),.A3(PHASE[3]),.A4(PHASE[4]),.A5(PHASE[5]));
ROM64X1 #(.INIT(64'hFFFFFFF8007FC03F)) ROM64X1_D7 (.O(wDataOut3[7]),.A0(PHASE[0]),.A1(PHASE[1]),.A2(PHASE[2]),.A3(PHASE[3]),.A4(PHASE[4]),.A5(PHASE[5]));
ROM64X1 #(.INIT(64'hFFFFF007E07C3C38)) ROM64X1_D6 (.O(wDataOut3[6]),.A0(PHASE[0]),.A1(PHASE[1]),.A2(PHASE[2]),.A3(PHASE[3]),.A4(PHASE[4]),.A5(PHASE[5]));
ROM64X1 #(.INIT(64'hFFFC0F871C633336)) ROM64X1_D5 (.O(wDataOut3[5]),.A0(PHASE[0]),.A1(PHASE[1]),.A2(PHASE[2]),.A3(PHASE[3]),.A4(PHASE[4]),.A5(PHASE[5]));
ROM64X1 #(.INIT(64'hFFC3CE66DB5AAAAD)) ROM64X1_D4 (.O(wDataOut3[4]),.A0(PHASE[0]),.A1(PHASE[1]),.A2(PHASE[2]),.A3(PHASE[3]),.A4(PHASE[4]),.A5(PHASE[5]));
ROM64X1 #(.INIT(64'hFE332D54B2307F87)) ROM64X1_D3 (.O(wDataOut3[3]),.A0(PHASE[0]),.A1(PHASE[1]),.A2(PHASE[2]),.A3(PHASE[3]),.A4(PHASE[4]),.A5(PHASE[5]));
ROM64X1 #(.INIT(64'hF9AA980196538066)) ROM64X1_D2 (.O(wDataOut3[2]),.A0(PHASE[0]),.A1(PHASE[1]),.A2(PHASE[2]),.A3(PHASE[3]),.A4(PHASE[4]),.A5(PHASE[5]));
ROM64X1 #(.INIT(64'hE53F29F94CE58C54)) ROM64X1_D1 (.O(wDataOut3[1]),.A0(PHASE[0]),.A1(PHASE[1]),.A2(PHASE[2]),.A3(PHASE[3]),.A4(PHASE[4]),.A5(PHASE[5]));
ROM64X1 #(.INIT(64'hD05E82F4D4D0B33D)) ROM64X1_D0 (.O(wDataOut3[0]),.A0(PHASE[0]),.A1(PHASE[1]),.A2(PHASE[2]),.A3(PHASE[3]),.A4(PHASE[4]),.A5(PHASE[5]));

endmodule
