# Supplementary material for: Fast 3D Imaging of Spine, Dendritic, and Neuronal Assemblies in Behaving Animals
Source: Neuron. 2016 Nov 23;92(4):723–38. doi: 10.1016/j.neuron.2016.10.002 (PMC5167293; doi:10.1016/j.neuron.2016.10.002)
Supplement: Data S1. Verilog Code of the Signal Generation — Related to Experimental Procedures. Signal generation and high-speed communication with the DAC chip performed by the FPGA (see also Figure S3). [file mmc15.zip › SIN512x13_180.v]

`timescale 1ns / 1ps
//////////////////////////////////////////////////////////////////////////////////
// Create Date:    2014.09.10.
// Design Name:    -
// Copyright: Gergely Katona & Balázs Rózsa
// Module Name:    SIN512x13_180
// Project Name:   AO5
// Description:    Sinus table, 512x13 bit @ 180°
// Dependencies: 
// Revision:   1.00, 2014.09.10.
// Additional Comments: 
//////////////////////////////////////////////////////////////////////////////////
module SIN512x13_180(PHASE,DATAOUT13);

input [8:0] PHASE;
output [12:0] DATAOUT13;

wire [7:0] wPHASE;

assign wPHASE = (PHASE[8]) ? (8'hFF - PHASE[7:0]) : (PHASE[7:0]);

SIN256x13_90 SIN256x13_90(wPHASE[7:0],DATAOUT13);

endmodule
