# Supplementary material for: Fast 3D Imaging of Spine, Dendritic, and Neuronal Assemblies in Behaving Animals
Source: Neuron. 2016 Nov 23;92(4):723–38. doi: 10.1016/j.neuron.2016.10.002 (PMC5167293; doi:10.1016/j.neuron.2016.10.002)
Supplement: Data S2. MATLAB Function Calculating AO Driving Signal — Related to Experimental Procedures. This MATLAB function returns the four center frequencies in MHz, the four frequency step speeds in MHz/s, and the four frequency derivate step values in MHz/s2 for any desired point in the field of view with any desired speed vector. [file mmc16.zip]

Archive with 1 entries (1 files):
- calcAOum2Mhz_Drift.m
