# Supplementary material for: Fast 3D Imaging of Spine, Dendritic, and Neuronal Assemblies in Behaving Animals
Source: Neuron. 2016 Nov 23;92(4):723–38. doi: 10.1016/j.neuron.2016.10.002 (PMC5167293; doi:10.1016/j.neuron.2016.10.002)
Supplement: Data S2. MATLAB Function Calculating AO Driving Signal — Related to Experimental Procedures. This MATLAB function returns the four center frequencies in MHz, the four frequency step speeds in MHz/s, and the four frequency derivate step values in MHz/s2 for any desired point in the field of view with any desired speed vector. [file mmc16.zip › calcAOum2Mhz_Drift.m]

function [freq_x1, freq_y1, freq_x2, freq_y2, ...
          chirp_x1, chirp_y1, chirp_x2, chirp_y2, ...
          chirp2_x1, chirp2_y1, chirp2_x2, chirp2_y2] ...
    =calcAOum2Mhz_Drift(xyz, Lxyz)
%
%This function calculates the driving frequencies of the 4 crystals from
%the specified xyz coordinate vector and given drift speed.
%
%The four crystals are termed according to their function x1, y1, x2 and y2.
%
%The input xyz is a 3xN double array of the positions to go to (in µm),
%where N is the number of coordinate triplets to calculate.
%
%The input Lxyz is a 3xN double array of the distance to travel (drift) 
%during one AO cycle (in µm)
%
%The outputs freq_** are (1xN double vectors) the center frequencies for
%the four crystals (in MHz).
%
%The outputs chirp_** are (1xN double vectors) defining the frequency
%change speed for the four crystals (in MHz / s)
%
%The outputs chirp2_** are (1xN double vectors) defining the second derivate
% of frequency change for the four crystals (in MHz / s^2)
%
%USAGE
% The following code example creates the eight driving parameters for
% focusing the laser beam to the following four coordinates (in µm):
% (0, 0, 0) (100, 0, 0) (100, 0, 0) (0, 0, 50) 
% with the following speeds (in µm/µs)
% (0, 0, 0) (0, 0, 0) (0.1, 0, 0) (0, 0, 0.1)  
%
%>> xyz =[0, 0, 0; 100, 0, 0; 100, 0, 0; 0, 0, 50]'
%>> Lxyz=[0, 0, 0; 0, 0, 0;   0.1, 0, 0;   0, 0, 0.1]'
%>>  [freq_x1, freq_y1, freq_x2, freq_y2, ...
%          chirp_x1, chirp_y1, chirp_x2, chirp_y2, ...
%          chirp2_x1, chirp2_y1, chirp2_x2, chirp2_y2] ...
%    =calcAOum2Mhz_Drift(xyz, Lxyz)
%
% Copyright: Gergely Katona & Balázs Rózsa

global AOsettings_;
if ~isfield(AOsettings_, 'c_ysweepastigm'), AOsettings_.c_ysweepastigm=0.004; end %correction parameter
if ~isfield(AOsettings_, 'd_sweepsym_x')  , AOsettings_.d_sweepsym_x=-0.045;  end %correction parameter
if ~isfield(AOsettings_, 'f_sweepsym_y')  , AOsettings_.f_sweepsym_y=-0.055;  end %correction parameter
if ~isfield(AOsettings_, 'uAO1xcenterMHz'), AOsettings_.uAO1xcenterMHz=85;    end %1x center frequency
if ~isfield(AOsettings_, 'uAO2xcenterMHz'), AOsettings_.uAO2xcenterMHz=77;    end %2x center frequency
if ~isfield(AOsettings_, 'uAO1ycenterMHz'), AOsettings_.uAO1ycenterMHz=85;    end %1y center frequency
if ~isfield(AOsettings_, 'uAO2ycenterMHz'), AOsettings_.uAO2ycenterMHz=77;    end %2y center frequency
if ~isfield(AOsettings_, 'T'),              AOsettings_.T=0.000020;           end %AO cycle time in s

%---- basic transformation to MHz 
% Objective dependent: 20X Olympus XLUMPLFLN
Jx=12.3;
Jy=12.3;
Jz=0.000406; 
xyz=xyz./repmat([Jx;Jy;Jz], 1, size(xyz,2));
fobj=9200; %µm

%---- renaming parameters for clarity
centerX1=AOsettings_.uAO1xcenterMHz;%MHz;
centerX2=AOsettings_.uAO2xcenterMHz;%MHz;
centerY1=AOsettings_.uAO1ycenterMHz;%MHz;
centerY2=AOsettings_.uAO2ycenterMHz;%MHz;

X=xyz(1,:);
Y=xyz(2,:);
Z=xyz(3,:);
Lx=Lxyz(1,:);
Ly=Lxyz(2,:);
Lz=Lxyz(3,:);
c=AOsettings_.c_ysweepastigm;
d=AOsettings_.d_sweepsym_x;
f=AOsettings_.f_sweepsym_y; 

T=AOsettings_.T; %AO cycle time in s

%---- calculation ---------
CorrAx =1./(1+Z/fobj);
CorrAy =1./(1+Z/fobj);
CorrBx2=(1-Lz/2/fobj).^2;
CorrBy2=(1-Lz/2/fobj).^2;
Zmodx  =Z;
Zmody  =Z;
    
%Sweep centers (MHz)
freq_x1= centerX1 + zeros(size(X));
freq_x2= centerX2 + X/Jx.*CorrAx; 
freq_y1= centerY1 + zeros(size(Y));
freq_y2= centerY2 + Y/Jy.*CorrAy;

%Ramp speeds (MHz/s)
chirp_x1=T/(1+d).*(-Zmodx/Jz/(1+c)^2 +Lx/T.*CorrBx2/Jx/2/(1+c) ).*CorrAx;
chirp_x2=T*(1+d).*(-Zmodx/Jz/(1+c)^2 -Lx/T.*CorrBx2/Jx/2/(1+c) ).*CorrAx;
chirp_y1=T/(1+f).*(-Zmody/Jz*(1+c)^2 +Ly/T.*CorrBy2/Jy/2*(1+c) ).*CorrAy;
chirp_y2=T*(1+f).*(-Zmody/Jz*(1+c)^2 -Ly/T.*CorrBy2/Jy/2*(1+c) ).*CorrAy;

%Frequency second derivate (MHz/s2)
chirp2_x1=T*Lz/Jz/2.*(CorrAx.^2).*CorrBx2/(1+c)/(1+d);
chirp2_x2=chirp2_x1*(1+d)^2;
chirp2_y1=T*Lz/Jz/2.*(CorrAy.^2).*CorrBy2*(1+c)/(1+f);
chirp2_y2=chirp2_y1*(1+f)^2;
%-------------------------------------------------------------------------

 
