# Supplementary material for: Fast 3D Imaging of Spine, Dendritic, and Neuronal Assemblies in Behaving Animals
Source: Neuron. 2016 Nov 23;92(4):723–38. doi: 10.1016/j.neuron.2016.10.002 (PMC5167293; doi:10.1016/j.neuron.2016.10.002)
Supplement: Data S3. MATLAB Function Calculating Register Values for the FPGA — Related to Experimental Procedures. This MATLAB function returns the register values transferred to the FPGA for synthesis. Center frequencies, frequency steps, and frequency derivate steps calculated for each scanning segment are the inputs, while register values FR, FSR, and FDSR are the output. [file mmc17.zip]

Archive with 1 entries (1 files):
- calcAOMhz2Reg.m
