# Supplementary material for: Fast 3D Imaging of Spine, Dendritic, and Neuronal Assemblies in Behaving Animals
Source: Neuron. 2016 Nov 23;92(4):723–38. doi: 10.1016/j.neuron.2016.10.002 (PMC5167293; doi:10.1016/j.neuron.2016.10.002)
Supplement: Data S3. MATLAB Function Calculating Register Values for the FPGA — Related to Experimental Procedures. This MATLAB function returns the register values transferred to the FPGA for synthesis. Center frequencies, frequency steps, and frequency derivate steps calculated for each scanning segment are the inputs, while register values FR, FSR, and FDSR are the output. [file mmc17.zip › calcAOMhz2Reg.m]

function [FR, FSR, FDSR] = calcAOMhz2Reg(freq, chirp, chirp2)
%
%This function calculates the register values for the FPGA based on the
%frequency parameters calculated by the calcAOum2Mhz_Drift.m 
%The code should be run for each of the four AODs separately.
%
%
%The input freq is the center frequency of the four crystal (in MHz).
%The input chirp defines the frequency change speed for the crystal (in MHz / s)
%The input chirp2 defines the second derivate of frequency change for the crystal (in MHz / s^2)
%
%USAGE
% The following code example creates the eight driving parameters for
% focusing the laser beam to the following four coordinates (in µm):
% (0, 0, 0) (100, 0, 0) (100, 0, 0) (0, 0, 50) 
% with the following speeds (in µm/µs)
% (0, 0, 0) (0, 0, 0) (0.1, 0, 0) (0, 0, 0.1)  
%
%>> xyz =[0, 0, 0; 100, 0, 0; 100, 0, 0; 0, 0, 50]'
%>> Lxyz=[0, 0, 0; 0, 0, 0;   0.1, 0, 0;   0, 0, 0.1]'
%>>  [freq_x1, freq_y1, freq_x2, freq_y2, ...
%          chirp_x1, chirp_y1, chirp_x2, chirp_y2, ...
%          chirp2_x1, chirp2_y1, chirp2_x2, chirp2_y2] ...
%    =calcAOum2Mhz_Drift(xyz, Lxyz)
%>> [FR_x1, FSR_x1, FDSR_x1] = calcAOMhz2Reg(freq_x1, chirp_x1, chirp2_x1)
%
% Copyright: Gergely Katona & Balázs Rózsa

global AOsettings_;
if ~isfield(AOsettings_, 'T'),              AOsettings_.T=0.000020;           end %AO cycle time in s

T=AOsettings_.T; %AO cycle length in seconds

%-------------------------------------------------------------------------

 %Internal cycle number during one sweep cycle.
Istepnum= 1584*10^6/16*T; 

A=1/1589*2^20;	
A2=A/Istepnum*2^9;
A3=A/Istepnum^2*2^16;

%Frequency Derivate Step Register (FDSR)
FDSR=round(chirp2*A3);
%Frequency Step Register (FSR)
FSR =round((chirp-FDSR/A3)*A2);
% Frequency Register (FR)
FR=round((freq- FSR/A2/2)*A)-310;
